# Supplementary material for: Molecular evolution of Adh and LEAFY and the phylogenetic utility of their introns in Pyrus (Rosaceae)
Source: BMC Evol Biol. 2011 Sep 14;11:255. doi: 10.1186/1471-2148-11-255 (PMC3182939; doi:10.1186/1471-2148-11-255)
Supplement: Additional file 4 — Alignment of ADH amino acid sequences from different plant taxa. [file 1471-2148-11-255-S4.txt]

>Oryza_sativa_U77637
HYTWSGKDPEGLFPCILGHEA--AGIVESVGEGVTEVQPGDHVIPCYQAECRECKFCKSGKTNLCGKVRAATGVGVMMNDRKSRFS-INGKPIYHFMGTSTFSQYTVVHDVSVAKINPQAPLDKVCLLGCGVSTGLGAVWNTAKVEAGSIVAIFGLGTVGLAVAEGAKSAGASRIIGIDIDSKKFDVAKNFGVTEFVNPKDH-DKPIQQVIVDLTDGGVDYSFECIGNVSVMRSALECCHKGWGTSVIVGVAASGQEISTRPFQLVT-GRVWKGTAFGGFKSRSQVPWLVEKYLNKEI--KVDEYVTHSMNLTDINKAFDLLHEGGCLRCVLA
>Solanum_chmielewskii.classIII_HQ620558
AYTWSGKDPEGLFPCVLGHEA--AGIVESVGEGVTEVQPGDHVIPCYQAECRECKFCKSGKTNLCGKVRAATGVGVMMNDRKSRFS-INGKPIYHFMGTSTFSQYTVVHDVSVAKIDPVAPLEKVCLLGCGVPTGLGAVWNTAKVEPGSIVAVFGLGTVGLAVAEGAKAAGASRIIGIDIDSKKFDRAKNFGVTEFINPKEH-EQPIQQVIVDLTDGGVDYSFECIGNVSVMRSALECCHKGWGTSVIVGVAASGQEISTRPFQLVT-GRVWKGTAFGGFKSRSQVPSLVDKYLKKEI--KVDEYITHNMTLADINKAFDLMHDGDCLRVVLD
>Zea_mays_Fdh_Y11029
HYTWSGKDPEGLFPCILGHEA--AGIVESVGEGVTDVQPGDHVIPCYQAECKECKFCKSGKTNLCGKVRSATGVGVMMNDMKSRFS-VNGKPIYHFMGTSTFSQYTVVHDVSVAKINPQAPLDKVCLLGCGVPTGLGAVWNTAKVESGSVVAVFGLGTVGLAVAEGAKAAGASRVIGIDIDNKKFDVAKNFGVTEFVNPKEH-DKPIQQVLVDLTDGGVDYSFECIGNVSIMRAALECSDKGWGTSVIVGVAASGQEISTRPFQLVT-GRVWKGTAFGGFKSRTQVPWLVDKYMKKEI--KVDEYITHNMNLADINDAFHLLHEGGCLRCVLA
>Arabidopsis_thaliana_ClassIII_X82647
AYTWSGKDPEGLFPCILGHEA--AGIVESVGEGVTEVQAGDHVIPCYQAECRECKFCKSGKTNLCGKVRSATGVGIMMNDRKSRFS-VNGKPIYHFMGTSTFSQYTVVHDVSVAKIDPTAPLDKVCLLGCGVPTGLGAVWNTAKVEPGSNVAIFGLGTVGLAVAEGAKTAGASRIIGIDIDSKKYETAKKFGVNEFVNPKDH-DKPIQEVIVDLTDGGVDYSFECIGNVSVMRAALECCHKGWGTSVIVGVAASGQEISTRPFQLVT-GRVWKGTAFGGFKSRTQVPWLVEKYMNKEI--KVDEYITHNLSLGEINKAFDLLHEGTCLRCVLD
>M.domesitca_Subs.Chinensis_Adh2-2
VYFWEAKGQTPLFPRIFGHEA--AGVVESVGEGVKNLKPGDHVLPVFTGECGDCPHCKSEESNMCELLRINCDRGVMIGDGKARFS-QNGTPINHFLGTSTFSEYTVIHEGCLAKIDPKAPLDKVCILSCGVSTGLGATLKVAKPKKGSSVAIFGLGAVGLAAAEGARISGASRIIGVDLNPNRFEQAKNFGVNEFVNPKDH-NKPVQEIIAEMTDGGVDRSLECTGNINSMISAFECVHDGWGVAVLVGVPTKDAIFKTNPMKVLD-ERTLKGTFFGNYKPRSDLPSLVDMYMNKKL--EVEKFITHRLPFSEINRAFDLMLKGEGLRCIVS
>M.rockii_Adh2-2
VYFWEAKGQTPLFPRIFGHEA--AGVVESVGEGVKNLKPGDHVLPVFTGECGDCPHCKSEESNMCELLRINCDRGVMIGDGKARFS-QNGTPINHFLGTSTFSEYTVIHEGCLAKIDPKAPLDKVCILSCGVSTGLGATLNVAKPKKGSSVAIFGLGAVGLAAAEGARISGASRIIGVDLNPNRFEQAKNFGVNEFVNPKYH-NKPVQEVIAEMTDGGVDRSLECTGNINSMISAFECVHDGWGVAVLVGVPTKDAIFKTNPMKVLD-ERTLKGTFFGNYKPRSDLPSLVDMYMNKKL--EVEKFITHRLPFSEINRAFDLMLKGEGLRCIVS
>M.domestica_Ralls_Adh2-2
VDFWDAKGQTPLFPRIFGHEA--AGVVESVGEGVKYLKPGDHVLPVFTGEGGDCPHCKSEESNMCELLRINCDRGVMIGDGKARFS-QNGTPINHFLGTSTFSEYTVIHEGCLAKIDPKAPLDKVCILSCGVSTGLGATLNVAKPKKGSSVAIFGLGAVGLAAAEGARISGASRIIGVDLNPNRFEQAKNFGVNEFVNPKDH-NKPVQEVIAEMTDGGVDRSLECTGNINSMISAFECVHDGWGVAVLVGVPTKDAIFKTNPMKVLD-ERTLKGTFFGNYKPRSDLPSLVDMYMNRKL--EVEKFITHRLPFSEINRAFDLMLKGEGLRCIVS
>P.ussuriensis_Nanguoli_Adh2-1_1/2
VDFWDAKGQTPLFPRIFGHEA--SGIVESVGEGVEGLEVGDHVLPVFTGECGDCAHCKSEESNMCDLLRINTDRGVMLSDEKTRFS-IDGTPINHFLGTSTFSEYTVIHSGCLAKINPLAPLDIVCILSCGISTGLGATLNVAKPKKGSSVAIFGLGAVGLAAAEGARISGASRIIGVDRNPKRFEEAKKFGVNEFVNPKDH-DKPVQEVIAEMTNGGADRSIERTGNINVMISAFECVHDGWGVAVLVGVPNKDAVFMTKPINVLN-ERTLKGTFFGNYKPRTDLPSVVEMYMNKKL--EVEKFITHRVPFSEINKAFDYMTRGEGLRCIVS
>P.ussuriensis_Nanguoli_Adh2-1_2/2
VDFWDAKGQTPLFPRIFGHEA--SGIVESVGEGVEGLEVGDHVLPVFTGECGDCAHCKSEESNMCDLLRINTDRGVMLSDEKTRFS-IDGTPINHFLGTSTFSEYTVIHSGCLAKINPLAPLDIVCILSCGISTGLGATLNVAKPKKGSSVAIFGLGAVGLAAAEGARISGASRIIGVDRNPKRFEEAKKFGVNEFVNPKDH-AKPVQEVIAEMTNGGADRSIECTGNINAMISAFECVHDGWGVAVLVGVPYKDAVFMTKPINVLN-ERTLKGTFFGNYKPRTDLPSVVEMYMNKKL--EVEKFITHRVPFSEINKAFDYMTRGEGLRCIVS
>P.communis_FlemishiBeauty_Adh2-1_1/2
VDFWDAKGQTPLFPRIFGHEA--SGIVESVGEGVEGLEVGDYVLPVFTGECGDCAHCKSEESNMCDLLRINTDRGVMLSDGKTRFS-INGTPINHFLGTSTFSEYTVIHSGCLAKINPLAPLDIVCILSCGISTGLGATLNVAKPKKGSSVAIFGLGAVGLAAAEGARISGASRIIGVDRNPKRFEEAKKFGVNEFVNPKDH-DKPVQEVIAEMTNGGADRSIECTGNINAMISAFECVHDGWGVAVLVGVPNKDAVFMTKPINVLN-ERTLKGTFFGNYKPRTDLPLVVEMYMSKKL--EVEKFITHRVPFSEINKAFDYMTKGEGLRCIVS
>P.communisFlemishiBeauty_Adh2-1_2/2
VDFWDAKGQTPLFPRIFGHEA--SGIVESVGEGVEGLEVGDHVLPVFTGECGDCAHCKSEESNMCDLLRINTDRGVMLSDGKTRFS-INGTPINHFLGTSTFSEYTVIHSGCLAKINPLAPLDIVCILSCGISTGLGVTLNVAKPKKGSSVAIFGLGAVGLAAAEGARISGASRIIGVDRNPKRFEEAKKLGVNEFVNPKDH-DKPVQEDIAEMTNGGADRSIECTGNINAMISAFEYVHDGWGVAVLVGVPNKDAVFMTKPINVLN-ERTLKGTFFGNYKPRTDLPLVVEMYMSKKL--EVEKFITHRVPFSEINKAFDYMTKGEGLRCIVS
>P.ussuriensis_Nanguoli_Adh1-1_1/2
VYFWEAKGQNPLFPRIYGHEA--GGIVESIGEGVTDLKAGDHVLPVFTGECKDCAHCKSEESNMCDLLRINTDRGVMLSDGKSRFS-IKGKPIYHFVGTSTFSEYTVVHVGCLAKINPLAPLDKVYLLSCGISTGLGATLNVAKPKKGSTVAVFGLGAVGLAAAEGARLSGASRIIGVDLHSGRFEEAKKFGLTEFVNPKEH-KKPVQEVIAELTNGGVDRSIECTGSVEFMISAFECVHDGWGVAVLVGVPHKEAVFKTHPVNFLN-ERTLKGTFFGNYKPRTDIPSVVEKYMNKEL--QLEKFITHKVPFSEINKALEYMLKGEGLRCIIH
>P.ussuriensis_Nanguoli_Adh1-1_2/2
VYFWEAKEQNPLFPRIYGHEA--GGIVESIGEGVTDLKAGDHVLPVFTGECKDCAHCKSEESNMCDLLRINTDRGVMLSDGKSRFS-IKGKPIYHFVGTSTFSEYTVVHVGCLAKINPLAPLDKVCLLSCGLSTGLGATLNVAKPKKGSTVAVFGLGAVGLAAAEGARLSGASRIIGVDLHSGRFEEAKKFGVTEFVNPKEH-KKPVQEVIAELTNGGVDRSIECTGSVEFMISAFECVHDGWGVAVLVGVPHKEAVFKTHPVNFLN-GRTLKGTFFGNYKPRTDTPSVVEKYMNKEL--QLEKFITHKVPFSEINKAFEYMLKGEGLRCIIH
>P.pyrifolia_Cuiguan_Adh1-1_
VYFWEAKGQNPLFPRIYGHEA--GGIVESIGEGVTDLKAGDHVLPVFTGECKDCAHCKSEESNMCDLLRINTDRGVMLSDGKSRFS-IKGKPIYHFVGTSTFSEYTVVHVGCLAKINPLAPLDKVCLLSCGISTGLGATLNVAKPKKGSTVAVFGLGAVGLAAAEGARLSGASRIIGVDLRSGRFEEAKKFGVTEFVNPKEH-KKPVQEVIAELTNGGVDRSIECTGSVEFMISAFECVHDGWGVAVLVGVPHKEAVFKTHPVNFLN-ERTLKGTFFGNYKPRTDIPSVVEKYMNKEL--QLEKFITHKVPFSEINKAFEYMLKGEGLRCIIH
>P.ussuriensis_Korlaxiangli_Adh1-1_1/3
VYFWEAKGQNPLFPRIYGHEA--GGIVESIGEGVTDLKAGDHVLPVFTGECKDCAHCKSEESNMCDLLRINTDRGVMLSDGKSRFS-IKDKPIYHFVGTSTFSEYTVVHVGCLAKINPLAPLDKVCLLSCGISTGLGATLNVAKPKKGSTVAVFGLGAVGLAAAEGARFSGASRIIGVDLHSGRFEEAKKFGVTEFVNPKEH-KKPVQEVIAELTNGGVDRSIECTGSVEFMISAFECVHDGWGVAVLVGVPHKEAVFKTHPVNFLN-ERTLKCTFFGNYKPRTDIPSVVEKYMNKEL--QLEKFITHKVPFSEINKAFEYMLKGEGLRCIIH
>P.communis._Adh1-1_1/2
VYFWEAKGQNPLFPRIYGHEA--GGIVESVGEGVTDLKAGDHVLPVFTGECKDCAHCKSEESNMCDLLRINTDRGVMLSDGKSRFS-IKGKPIYHFVGTSTFSEYTVVHVGCLAKINPLAPLDKVCLLSCGISTGLGATLNVAKPKEGSTVAVFGLGAVGLAAAEGARLSGASRIIGVDLHSGRFEEAKKFGVTEFVNPKEH-KKPVQEVIAELTNGGVDRSIECTGSVEAMISAFECVHDGWGVAVLVGVPHKEAVFKTHPVNFLN-ERTLKGTFFGNYKPRTDIPSVVEKYMNKEL--QLEKFITHKVPYSEINKAFEYMLKGEGLRCIIH
>P.communisAdh1-1_2/2_
VYFWEAKGQNPLFPRIYGHEA--GGIVESVGEGVMDLKAGDHVLPVFTGECKDCAHCKSEESNMCDLLRINTDRGVMLSDGKSRFS-IKGKPIYHFVGTSTFSEYTVVHVGCLAKINPLAPLDKVCLLSCGISTGLEATLNVAKPKKGSTVAVFGLGAVGLAAAEGARLSGASRIIGVDLHSGRFEEAKKFGVTEFVNPKEH-KKPVQEVIAELTNGGVDRSIECTGSVEAMISAFECVHDGWGVAVLVGVPHKEAVFKTHPVNFLN-ERTLKGTFFGNYKPRTDIPSVVEKYMNKEL--QLEKFITHKVPFSEINKAFEYMLKGEGLRCIIH
>M.domesitca_subs.chiensis_Adh1-1
VYFWEAKGQNPLFPRIYGHEA--GGIVESVGEGVTDLKAGDHVLPVFTGECKDCAHCKSEESNMCDLLRINTDRGVMLSDGKSRFS-IKGKPIYHFVGTSTFSEYTVVHVGCLAKINPSAPLDKVCLLSCGISTGLGATLNVAKPKKGSTVAVFGLGAVGLAAAGGARLSGASRIIGVDLHSGRFEEAKKFGVTEFVNPKEH-EKPVQEVIAELTNGGVDRSIECTGSTEAMISAFECVHDGWGVAVLVGVPHKDAVFKTHPVNFLN-ERTLKGTFFGNYKTRTDIPSVVEKYMNKEL--ELEKFITHKVPFSEINKAFEYMLKGEGLRCIIH
>M.rockii_Adh1-1_1/3
VYFWEAKGQNPLFPRIYGHEA--GGIVESVGEGVTDLKAGDHVLPVFTGECKDCAHCKSEESNMCDLLRINTDRGVMLSDGKSRFS-IKGKPIYHFVGTSTFSEYTVVHVGCLAKINPSAPLDKVCLLSCGISTGLGATLNVAKPKKGSTVAVFGLGAVGLAAAEGARLSGASRIIGVDLHSGRFEEAKKFGVTEFLNPKEH-EKPVQEVIAELTNGGVDRSIECTGSTEAMISAFECVHDGWGVAVLVGVPHKEAVFKTHPVNFLN-ERTLKGTFFGNYKTRTDIPSVVEKYMNKEL--ELEKFITHKVPFSEINKAFEYMLKGEGLRCIIH
>M.rockii_Adh1-1_2/3
VYFWEAKGQNPLFPRIFGHEA--GGIVESVGEGVTDLKAGDHVLPVFTGECKDCAQCKSEESNMCELLRINTDRGVMLSDGKSRFS-IKGKPIYHFVGTSTFSEYTVVHVGCLAKINPSAPLDKVCLLSCGISTGLGATLNVAKPKKGSTVAVFGLGAVGLAAAEGARLSGASRIIGVDLHSGRFEEAKKFGVTEFVNPREH-KKPVQEVIAELTNGGVDRGIECTGSVEFMISAFECVHDGWGVAVLVGVPPKDAVFKTHPVNFLN-ERTLKGTFFGNYKTRTDIPSVVEKYMNKEL--ELGKFITHEVPFSEINKAFEYMLKGEGLRCIIH
>M.rockii_Adh1-1_3/3
VYFWEAKGQNPLFPRIFGHEA--GGIVESVGEGVTDLKAGDHVLPVFTGECKDCAQCKSEESNMCELLRINTDRGVMLSDGKSRFS-IKGKPIYHFVGTSTFSEYTVVHVGCLAKINPSAPLDKVCLLSCGISTGLGATLNVAKPKKGSTVAVFGLGAVGLAAAEGARLSGASRIIGVDLHSGRFEEAKKFGVTEFVNPREH-KKPVQEVIAELTNGGVDRSIECTGSVEFMISAFECVHDGWGVAVLVGVPPKDAVFKTHPVNFLN-ERTLKGTFFGNYKTRTDIPSVVEKYMNKEL--ELEKFITHEVPFSEINKAFEYMLKGEGLRCIIH
>P.sinkiangensis_Korlaxiangli_Adh1-2_2/3
VYFWEAKGQNPLFPRIYGHEA--GGIVESVGEGVTDLKAGDHVLPVFTGECKDCAHCKSEESNMCDLLRINTDRGVMLSDGKSRFS-IKGKPIYHFVGTSTFSEYAVVHVGCLAKINPSAPLDKVCVLSRGISTGLGATINVAKPKKGSTVAVFGLGAVGLAAAEGARMSGASRIIGVDLNSSRFEEAKKFGVTEFVNPKEH-KKPVQEVIAELTNGGVDRSIECTGNVEAMISAFECVHDGWGVAVLVGVPHKDAVFKTHPVNFLN-EKTFKVTFFGNYKPRTDIPSVVEKYMNKEL--ELEKFITHKVPFSEINKAFEYMLKGEGLRCIIH
>P.sinkiangensis_Korlaxiangli_Adh1-2_3/3
VYFWEAKGQNPLFPRIYGHEA--GGIVESVGEGVTDLKAGDHVLPVFTGECKDCAHCKSEESNMCDLLRINTDRGVMLSDGKSRFS-IKGKPIYHFVGTSTFSEYTVVHVGCLAKINPSAPLDKVCVLSCGISTGLGATVNVAKPKKGSTVAVFGLGAVGLAAAEGARMSGASRISGVDLNSSRFEEAKKFGVTEFVNPKEH-KKPVQEVIAELTNGGVDRSIECTGNVEAMISAFECVHDGWGVAVLVGVPHKDAVFKTHPVNFLN-EKTLKGTFFGNYKPRTDIPSVVEKYMNKEL--ELEKFITHKVPFSEINKAFEYMLKGEGLRCIIH
>P.communsi_FlemishBeauty_Adh1-2
VYFWEAKGQNPLFPRIYGHEA--GGIVESVGEGVTDLKAGDHVLPVFTGECKDCAHCKSEESNMCDLLRINTDRGVMLSDGKSRFS-IKGKPIYHFVGTSTFSEYTVVHVGCLAKINPSAPLDKVCVLGCGISTGLGATINVAKPKKGSTVAVFGLGAVGLAAAEGARMSGASRIIGVDLNSSRFEEAKKFGVTEFVNPKEH-KKPVQVVIAELTNGGVDRSIECTGNVEAMISAFECVHDGWGVAVLVGVPHKEAVFKTHPVNFLN-ERTLKGTFFGNYKPRTDIPSVVEKYMNKEL--ELEKFITHKVPFSEINKAFEYMLKGEGLRCIIH
>M.domestica_Ralls_Adh1-2
VYFWEAKGQNPLFPRIYGHEA--GGIVESVGEGVTDLKAGDHVLPVFTGECKDCAHCKSEESNMCDLLRINTDRGVMLNDGKSRFS-IKGKPIYHFVGTSTFSEYTVVHVGCLAKINPSAPLDKVCVLSCGISTGLGATLNVAKPKKGSTVAVFGLGAVGLAAAEEARMSGASRIIGVDLNSSRFEEAKKFGVTEFVNPKEH-KKPVQEVIAELTNGGVDRSIEYTGNVEAMISAFECVHDGWGVAVLVGVPHKEAVFKTHPVNFLN-ERTLKGTFFGNYKPRTDIPSVVEKYMNKEL--ELEKFITHRVPFSEINKAFEYMLKGEGLRCIIH
>Fragaria_ananassa_X15588
VYFWEAKGQNPLFPRIYGHEA--GGIVESVGEGVTDLKAGDHVLPVFTGECKECDHCKSEESNMCDLLRINTDRGVMLNDGKSRFS-IKGKPIYHFVGTSTFSVYTVTHVGCLAKINPQSPLDKVCILSCGISTGLGATLNVRKPKKGSTVAVFGLGAVGLAAAEGARMAGASRIIGVDLNSNRFEEAKKFGITEFVNPKDH-KKPVQEVIAELTNGGVDRSIECTGNIQAMIPAFECVHDGWGVAVLVGVPHKDAVFTTHPMNFLN-ERTLKGTFFGNYKPRTDIPSVVEKYMNKEL--EVDKFITHQLPFSQINKAFDYMLKGEGIRCIIT
>Solanum_tuberosum_Adh1_M25154
VYFWEAKGQNPVFPRILGHEA--AGIVESVGEGVTELGPGDHVLPVFTGECKDCAHCKSEESNMCSLLRINTDRGVMINDGQSRFS-INGKPIYHFVGTSTFSEYTVVHVGCVAKINPLAPLDKVCVLSCGISTGLGATLNVAKPTKGSSVAIFGLGAVGLAAAEGARIAGASRIIGVDLNASRFEQAKKFGVTEFVNPKDY-SKPVQEVIAEMTDGGVDRSVECTGHIDAMISAFECVHDGWGVAVLVGVPHKEAVFKTHPMNLLN-ERTLKGTFFGNYKPRSDIPSVVEKYMNKEL--ELEKFITHTLPFAEINKAFDLMLKGEGLRCIIT
>Solanum_tuberosum_Adh2__M25153
VYFWEAKGQNPVFPRILGHEA--AGIVESVGEGVTELAPGDHVLPVFTGECKDCAHCKSEESNMCSLLRINTDRGVMINDGQSRFS-INGKPIYHFVGTSTFSEYTVVHVGCVAKINPLAPLDKVCVLSCGISTGLGATLNVAKPTKGSSVAIFGLGAVGLAAAEGARIAGASRIIGVDLNASRFEQAKKFGVTEFVNPKDY-SKPVQEVIAEMTDGGVDRSVECTGHIDAMISAFECVHDGWGVAVLVGVPHKEAVFKTHPMNFLN-ERTLKGTFFGNYKPRSDIPSVVEKYMNKEL--ELEKFITHTLPFAEINKAFDLMLKGEGLRCIIT
>Nicotiana_tabacumAdhUDP_AY619947
VYFWEAKGQNPVFPRILGHEA--AGIVESVGEGVTELAPGDHVLPVFTGECKDCAHCKSEESNMCSLLRINTDRGVMIQDGQSRFS-INGKPIYHFVGTSTFSEYTVVHVGCVAKINPLAPLDKVCVLSCGISTGLGATLNVAKPTKGSSVAIFGLGAVGLAAAEGARIAGASRIIGVDLNASRFELAKKFGVTEFVNPKDH-NKPIQEVIAEMTDGGVDRSVECTGHIDAMISAFECVHDGWGVAVLVGVPHKEAVFKTHPMKLLN-ERTLKGTFFGNYKPRSDLPSVVEKYMNKEL--ELEKFITHKLPFAEINKAFDLMLKGEGLRCIIN
>Arabis_gemmifera_D63454
VYFWEAKGQTPLFPRIFGHEA--GGIVESVGEGVTDLQPGDHVLPIFTGECGDCPHCHSEESNMCDLLRINTERGGMIHDGESRFS-INGKPIHHFLGTSTFSEYTVVHSGQVAKINPDAPLDKVCIVSCGLSTGLGATLNVAKPKKGQSVAIFGLGAVGLAAAEGARIAGASRIIGVDLNSQRFDQAKEFGVTEFVNPRDH-DKPVQQVIAEMTNGGVDRSVECTGSVQAMIQAFECVHDGWGVAVLVGVPSKDDAFKTHPMNFLN-ERTLKGTFFGNYKPKTDIPGVVEKYMNKEL--ELEKFITHTVPFSEINKAFDYMLKGESIRCIIT
>Arabidopsis_Lyrata_XM002887624
VYFWEAKGQTPLFPRIFGHEA--GGIVESVGEGVTDLQPGDHVLPIFTGECGDCPHCHSEESNMCDLLRINTERGGMIHDGESRFS-INGKPIHHFLGTSTFSEYTVVHSGQVAKINPDAPLDKVCIVSCGLSTGLGATLNVAKPKKGQSVAIFGLGAVGLAAAEGARIAGASRIIGVDLNSQRFDQAKEFGVTEFVNPRDH-DKPVQQVIAEMTNGGVDRSVECTGSVQAMIQAFECVHDGWGVAVLVGVPSKDDAFKTHPMNFLN-ERTLKGTFFGNYKPKTDIPGVVEKYMNKEL--ELEKFITHTLPFSEINKAFDYMLKGESIRCIIT
>Arabidopsis_suecica_AB105507
VYFWEAKGQTPLFPRIFGHEA--GGIVESVGEGVTDLQPGDHVLPIFTGECGDCPHCHSEESNMCDLLRINTERGGMIHDGESRFS-INGKPIHHFLGTSTFSGYTVVHSGQVAKINPDAPLDKVCIVSCGLSTGLGATLNVAKPKKGQSVAIFGLGAVGLAAAEGARIAGASRIIGVDLNSQRFDQAKEFGVTEFVNPKDH-DKPVQQVIAEMTNGGVDRSVECTGSVQAMIQAFECVHDGWGVAVLVGVPSKDDAFKTHPMNFLN-ERTLKGTFFGNYKPKTDIPGVVEKYMNKEL--ELEKFITHTVPFSEINKAFDYMLKGES------
>Capsella_grandiflora_FJ649734
-------GQTPLFPRIFGHEA--GGIVESVGEGVTDLQPGDHVLPIFTGECGDCPHCHSEESNMCDLLRINTERGGMIHDGESRFS-INGKPIHHFLGTSTFSEYTVVHSGQVAKINPDAPLDKVCIVSCGLSTGLGATLNVAKPKKGQSVAIFGLGAVGLAAAEGARIAGASRIIGVDLNPSRFDQAKKFGVTEFVNPKDH-DKPVQQVIAEMTNGGVDRSVECTGSVQAMIQAFECVHDGWGVAVLVGVPSKDDAFKSHPMNFLN-ERTLKGTFFGNYKPKTDIPGVVEKYMNKEL--ELEKFITH-------------------------
>Arabidopsis_AY536888
VYFWEAKGQTPLFPRIFGHEA--GGIVESVGEGVTDLQPGDHVLPIFTGECGECRHCHSEESNMCDLLRINTERGGMIHDGESRFS-INGKPIYHFLGTSTFSEYTVVHSGQVAKINPDAPLDKVCIVSCGLSTGLGATLNVAKPKKGQSVAIFGLGAVGLGAAEGARIAGASRIIGVDFNSKRFDQAKEFGVTECVNPKDH-DKPIQQVIAEMTDGGVDRSVECTGSVQAMIQAFECVHDGWGVAVLVGVPSKDDAFKTHPMNFLN-ERTLKGTFFGNYKPKTDIPGVVEKYMNKEL--ELEKFITHTVPFSEINKAFDYMLKGESIRCIIT
>Arabis_stelleri_AB015498
VYFWEAKGQTPLFPRIFGHEA--GGIVESVGEGVTDLAPGDHVLPIFTGECGDCPHCHSEESNMCDLLRINTERGGMIHDGESRFS-IDGKPIYHFAGTSTFSEYTVIHSGQVAKINPDAPLDKVCIVSCGLSTGLGATLNVAKPKKGQSVAIFGLGAVGLAAAEGARIAGASRIIGVDLNSKRFDEAKKFGVTEFVNPKDH-DKPVQQVIAEMTDGGVDRSVECTGSVQAMIQAFECVHDGWGVAVLVGVPSKDDAFKTHPMNFLN-ERTLKGTFFGNYKPKTDIPGVVEQYMNKEL--EIEKFITHAVPFSEINKAFDYMLKGEG------
>Brassica_oleracea_AAF23532
VYFWEAKGQTPLFPRIFGHEA--GGIVESVGEGVTDLXPGDHVLPIFTGECGDCPHCHSEESNMCDLLRINTERGGMIHDGESRFS-INGKPIHHFLGTSTFSEYTVVHSGQVAKINPEAPLDKVCIVSCGLSTGLGATLNVAKPKKGQSVAIFGLGAVGLAAAEGARIAGAGRIIGVDLNPKRFEEAKKFGVTEFVNPKEH-DKPVQEVIAEMTNGGVDRSVECTGSIQAMIQAFECVHDGWGVAVLVGVPSKDDAFKTHPMNLLN-ERTLKGTFFGNYKPKTDIPGVVEKYMNKEL--ELEKFITHTVPFSEINKAFDYMLKGESIRCIIT
>Leavenworthia_stylosa_Adh3B_AF037506
VYFWEAKGQTPLFPRIFGHEA--GGIVESVGEGVTDLQPGDHVLPIFTGECGHCPHCHSEESNMCELLRINTERGGMILDGESRFS-INGKPIHHFLGTSTFSEYTVVHSGQVVKINPKAPLDKICIVSCGLTTGLGATLNVAKPKKGQSVAVFGLGAVGLGAAEGARIAGASRIIGVDLNSKRFEEAKKFGVTEFVNPKEH-NKPVQQVIAEMTNGGVDRSVECTGSVQAMIQAFECVHDGWGVAVLVGVPSKDDAFKTHPINFLN-ERTLKGTFFGNYKPKSDIPGVVEMYMNKEL--ELEKFITHKVPFSEINKGFDYMLKGEGIRCIIT
>Pisum_sativum_X06281
VYFWEAKGQTPLFPRIFGHEA--GGIVESVGEGVTHLKPGDHALPVFTGECGECPHCKSEESNMCDLLRINTDRGVMLNDNKSRFS-IKGQPVHHFVGTSTFSEYTVVHAGCVAKINPDAPLDKVCILSCGICTGLGATINVAKPKPGSSVAIFGLGAVGLAAAEGARISGASRIIGVDLVSSRFELAKKFGVNEFVNPKEH-DKPVQQVIAEMTNGGVDRAVECTGSIQAMISAFECVHDGWGVAVLVGVPSKDDAFKTHPMNFLN-ERTLKGTFYGNYKPRTDLPNVVEKYMKGEL--ELEKFITHTVPFSEINKAFDYMLKGESIRCIIK
>Glycine_max_Adh2_AF079499
VYFWEAKGQTPLFPRIFGHEA--GGIVESVGEGVTHLKPGDHALPVFTGECGDCPHCKSEESNMCDLLRINTDRGVMIHDSQTRFS-IKGQPIYHFVGTSTFSEYTVVHAGCVAKVNPAAPLDKICVLSCGICTGLGATINVAKPKPGSSVAIFGLGAVGLAAAEGARISGASRIIGVDLVSSRFEEAKKFGVNEFVNPKDH-DKPVQEVIAAMTNGGVDRAVECTGSIQAMISAFECVHDGWGVAVLVGVPNKDDAFKTHPVNFLN-ERTLKGTFYGNYKPRTDLPSVVEKYMNG-------------------------------------
>Pisum_acutifolius_Adh1-CN_Z23171
VYFWEAKGQTPLFPRIFGHEA--GGIVESVGEGVTHLKPGDHALPVFTGECGECAHCKSEESNMCDLLRINTDRGVMIHDSQTRFS-IKGQPIYHSVGTSTFSEYTVVHAGCVAKVNPAAPLDKICVLSCGICTGLGATVNVAKPKPGSSVAIFGLGAVGLAAAEGARISGASRIIGVDLVSSRFEEAKKFGVNEFVNPKDH-DKPVQEVIAEMTNGGVDRAVECTGSIQAMISAFECVHDGWGVAVLVGVPNKDDAFKTHPVNFLN-ERTLKGTFYGNYKPRTDLPLVVEQYMNGEL--ELDKFITHTVPFSEINKAFDYMLKGESIRCIIR
>Lotus_corniculatus_AJ717414
VYFWEAKGQTPLFPRIFGHEA--GGIVESVGEGVTHLKPGDHALPVFTGECGECPHCKSEESNMCDLLRINTDRGVMISDNQSRFS-IKGKPIYHFVGTSTFSEYTVLHAGCVAKINPAAPLDKVCILSCGICTGFGATVNVAKPKPGSSVAIFGLGAVGLAAAEGARVSGASRIIGVDLVSSRFEGAKKFGVNEFVNPKDH-DKPVQEVIAEMTNGGVDRAVECTGSIQAMISAFECVHDGWGVAVLVGVPNKDDAFKTHPVNFLN-ERTLKGTFYGNYKPRTDLPNVVEMYMRGEL--ELEKFITHTVSFSEINKAFDYMLKGESIRCIIR
>Glycine_max_Adh1_AF079058
VYFWDAK-QTPLFPRIFGHEASVGGIVESVGEGVTHLKPGDHALPVFTGECGDCAHCKSEESNMCELLRINTDRGVMIHDGQSRFS-KNGQPIHHFLGTSTFSEYTVVHAGCVAKINPAAPLDKVCVLSCGICTGFGATVNVAKPKPGSSVAIFGLGAVAVAAAEGARVSGASRIIGVDLVSARFEEAKKFGVNEFVNPKDH-DKPVQQVIAEMTNGGVDRAVECTGSIQAMVSAFECVHDGWGLAVLVGVPSKDDAFKTAPINFLN-ERTLKGTFYGNYKPRTDLPSVVEKYMSGEL--EVDKFITHTVPFSEINKAFDLMLKG-SIRCIIR
>Mangifera_indica_Adh2_GU233767
VYFWEAKGQTPLFPRIFGHEA--GGIVESVGEGVTDLQPGDHVLPVFTGECGECRHCHSEESNMCDLLRINTDRGVMINDGQSRFS-INGKPIYHFVGTSTFSEYTVVHVGCLAKINPAAPLDKVCVLSCGISTGLGATLNVAKPKKGQTVAVFGLGAVGLAAVEGARIAGASRIIGVDLNPVRFAEAKKFGCTEFVNPKDY-DKPVQQVIADMTDGGVDRSVECTGSIQAMISAFECVHDGWGVAVLVGVPNKDDAFKTHPMNLLN-ERTLKGTFFGNYKPRTDIPRVVEQYMNKELDLQLEKFITHSLPFSEINKAFDYMLKGDSLRCIIR
>Mangifera_indica_Adh3_GU233768
VYFWEAKGQTPLFPRIFGHEA--GGIVESVGEGVTDLQPGDHVLPVFTGECGECRHCHSEESNMCDLLRINTDRGVMINDGQSRFS-INGKPIYHFVGTSTFSEYTVVHVGCLAKINPAAPLDKVCVLSCGISTGLGATLNVAKPKKGQTVAVFGLGAVGLAAVEGARIAGASRIIGVDLNPVRFAEAKKFGCTEFVNPKDY-DKPVQQVIADMTDGGVDRSVECTGSIQAMISAFECVHDGWGVAVLVGVPNKDDAFKTHPMNLLN-ERTLKGTFFGNYKPRTDIPRVVEQYLNKELDLELEKFITHSVPFSEINKAFDYMLKGHSLRTIIR
>Mangifera_indica_Adh1_GU233766
VYFWEAKGQTPVFPRIFGHEA--GGIVESVGEGVTDLKPGDHVLPVFTGECRECRHCCSEESNMCDLLRINTDRGVMINDGQSRFS-INGKPIYHFVGTSTFSEYTVVHVGCVAKINPAAPLDKVCVLSCGISTGLGATLNVAKPKKGQSVAVFGLGAVGLAAVEGARIAGASRIIGVDLNPNRFAEAKKFDCTEFVNPKDY-DKPVQQVIADMTDGGVDRSIECTGSIQAMISAFECTHDGWGVAVLVGVPNKDDAFKTHPMNLLN-ERTLKGTFFGNYKPRTDIPRVVEQYMNKELDLQLEKFITHSLPFSEINKAFDYMLKGDSLRCIIR
>Zea_mays_Adh1_NM001111939
VYFWEAKGQTPVFPRIFGHEA--GGIIESVGEGVTDVAPGDHVLPVFTGECKECAHCKSAESNMCDLLRINTDRGVMIADGKSRFS-INGKPIYHFVGTSTFSEYTVMHVGCVAKINPQAPLDKVCVLSCGYSTGLGASINVAKPPKGSTVAVFGLGAVGLAAAEGARIAGASRIIGVDLNPSRFEEARKFGCTEFVNPKDH-NKPVQEVLAEMTNGGVDRSVECTGNINAMIQAFECVHDGWGVAVLVGVPHKDAEFKTHPMNFLN-ERTLKGTFFGNYKPRTDLPNVVELYMKKEL--EVEKFITHSVPFAEINKAFDLMAKGEGIRCIIR
>Zea_mays_Adh1F_AF050457
VYFWEAKGQTPVFPRIFGHEA--GGIIESVGEGVTDVAPGDHVLPVFTGECKECAHCKSAESNMCDLLRINTDRGVMIADGKSRFS-INGKPIYHFVGTSTFSEYTVMHVGCVAKINPQAPLDKVCVLSCGISTGLGASINVAKPPKGSTVAVFGLGAVGLAAAEGARIAGASRIIGVDLNPSRFEEARKFGCTEFVNPKDH-NKPVQEVLAEMTNGGVDRSVECTGNINAMIQAFECVHDGWGVAVLVGVPHKDAEFKTHPMNFLN-ERTLKGTFFGNYKPRTDLPNVVELYMKKEL--EVEKFITHSVPFAEINKAFDLMAKGEGIRCIIR
>Zea_mays_Adh1-1S.X04049
VYFWEAKGQTPVFPRIFGHEA--GGIIESVGEGVTDVAPGDHVLPVFTGECKECAHCKSAESNMCDLLRINTDRGVMIGDGKSRFS-INGKPIYHFVGTSTFSEYTVMHVGCVAKINPQAPLDKVCVLSCGISTGLGASINVAKPPKGSTVAVFGLGAVGLAAAEGARIAGASRIIGVDLNPSRFEEARKFGCTEFVNPKDH-NKPVQEVLAEMTNGGVDRSVECTGNINAMIQAFECVHDGWGVAVLVGVPHKDAEFKTHPMNFLN-ERTLKGTFFGNYKPRTDLPNVVELYMKKEL--EVEKFITHSVPFAEINKAFNLMAKGEGIRCIIR
>Oryza_sativa_Adh1_EF122490
VYFWEAKGQTPVFPRIFGHEA--GGIVESVGEGVTDLAPGDHVLPVFTGECKECAHCKSAESNMCDLLRINTDRGVMIGDGKSRFS-INGKPIYHFVGTSTFSEYTVMHVGCVAKINPAAPLDKVCVLSCGISTGLGATINVAKPPKGSTVAIFGLGAVGLAAAEGARIAGASRIIGIDLNANRFEEARKFGCTEFVNPKDH-DKPVQQVLAEMTNGGVDRSVECTGNINAMIQAFECVHDGWGVAVLVGVPHKDAEFKTHPMNFLN-ERTLKGTFFGNYKPRTDLPNVVELYMKKEL--EVEKFITHSVPFSEINTAFDLMHKGEGIRCIIR
>Oryza_latifolia_Adh1_DQ472509
--------------------------------GVTDLAPGDHVLPVFTGECKECPHCKSAESNMCDLLRISTDRGVMIGDGKSRFS-INGKPIYHFVGTSTFSEYTVMHVGCVAKINPAAPLDKVCVLSCGISTGLGATINVAKPPKGSTVAIFGLGAVGLAAAEGARIAGASRIIGIDLNANRFEEARKFGCTEFVNPKDH-DKPVQQVLAEMTNGGVDRSVECTGNINAMIQAFECVHDGWGVAVLVGVPHKDAEFKTHPMNLLN-ERTLKGTFFGNYKPRTDLPNVVELYMKK-------------------------------------
>Zea_mays_Adh2_NM001111940
VYFWEAKGQTPVFPRILGHEA--GGIVESVGEGVTDVAPGDHVLPVFTGECKECAHCKSEESNMCDLLRINVDRGVMIGDGKSRFT-ISGQPIFHFVGTSTFSEYTVIHVGCLAKINPEAPLDKVCILSCGISTGLGATLNVAKPAKGSTVAIFGLGAVGLAAMEGARLAGASRIIGVDINPAKYEQAKKFGCTEFVNPKDH-DKPVQEVLIELTNGGVDRSVECTGNVNAMISAFECVHDGWGVAVLVGVPHKDDQFKTHPMNFLS-EKTLKGTFFGNYKPRTDLPNVVEMYMKKEL--ELEKFITHSVPFSEINTAFDLMLKGESLRCIMR
>Zea_mays_Adh2-N_X02915
RLLLGGQGANPGVPEDLRTRS--GRIVESVGEGVTDVAPGDHVLPVFTGECKECAHCKSEESNMCDLLRINVDRGVMIGDGKSRFT-ISGQPIFHFVGTSTFSEYTVIHVGCLAKINPEAPLDKVCILSCGISTGLGATLNVAKPAKGSTVAIFGLGAVGLAAMEGARLAGASRIIGVDINPAKYEQAKKFGCTEFVNPKDH-DKPVQEVLIELTNGGVDRSVECTGNVNAMISAFECVHDGWGVAVLVGVPHKDDQFKTHPMNFLS-EKTLKGTFFGNYKPRTDLPNVVEMYMKKEL--ELEKFITHSVPFSEINTAFDLMLKGESLRCIMR
>Paeonia_mascula_Adh1A_AF126225
-------------------------IVESVGEGVTDLKPGDHVLPVFAGECKVCRHCKSEESNMCDLLRINTDRGVMLNDGKSRFS-INGQPIFHFVGTSTFSEYTVVHVGCVAKINPEAPLDKVCVLSCGISTGLGATLNVAKPKKGSSIAIFGLGAVGLAAAEGARIAGASRIIGVDLNPKRFEEAKKFGVTEFVNPKDY-NKPVQEVIAEMTDGGVDRSVECTGSIMAMISAFECVHD--------------------------------------------------------------------------------------------
>Paeonia_officinalis_Adh1A_AF126227
-------------------------IVESVGEGVTDLKPGDHVLPVFTGECKVCRHCKSEESNMCDLLRINTDRGVMLNDGRSRFS-INGQPIFHFVGTSTFSEYTVVHVGCVAKINPEAPLDKVCVLSCGISTGLGATLNVAKPKKGSSIAIFGLGAVGLAAAEGARIAGASRIIGVDLNPKRFEEAKKFGVTEFVNPKDY-NKPVQEVIAEMTDGGVDRSVECTGSIMAMISAFECVHD--------------------------------------------------------------------------------------------
>Paeonia_jishanensis_Adh1_EF52085
-------------------------IVESVGEGVTDVKPGDHVLPIFTGECKECRHCKSEESNMCDLLRINTDRGVMLNDGKSRFS-INGQPIFHFVGTSTFSEYTVLHVGCLAKINPEAPLDKVCVLSCGISTGLGATLNVAKPKKGSTVAIFGLGAVGLAAAEGARIAGASRIIGVDLNPKRFDEARKFGVTEFVNPKDY-NKPVQEAIAEMTGGGVDRSVECTGSIMAMMSAFECVHD--------------------------------------------------------------------------------------------
>Paeonia_decomposita_Adh2_EF52085
-------------------------IVESVGEGVTDVKPGDHVLPIFTGECKECRHCKSEESNMCDLLRINTDRGVMLNDGKSRFS-INGQPIFHFVGTSTFSEYTVLHVGCLAKINPEAPLDKVCVLSCGISTGLGATLNVAKPKKGSTVAIFGLGAVGLAAAEGARIAGASRIIGVDLNPKRFDEARKFRVTEFVNPKDY-NKPVQEVIAEITGGGVDRSVECTGSIMAMMSAFECVHD--------------------------------------------------------------------------------------------
