# Supplementary material for: Molecular evolution of Adh and LEAFY and the phylogenetic utility of their introns in Pyrus (Rosaceae)
Source: BMC Evol Biol. 2011 Sep 14;11:255. doi: 10.1186/1471-2148-11-255 (PMC3182939; doi:10.1186/1471-2148-11-255)
Supplement: Additional file 5 — Alignment of the reduced Adh1 nucleotide sequences from Malus and Pyrus. [file 1471-2148-11-255-S5.txt]

>Adh1-1c_P.hondoensis_2/3
TACTTCTGGGAGGCTAAGGTATGATATTGTTTTGAGAAATTT-GTCAGAATAATTGTTTCTG-AATTTC--------------AGTTATTGAACTAATCAAAATCAAATA--TCGGCAATATGAC-----------------AAAAA-------CTGATCATTTCAGTAAA---TTGGATTTGAAAAATGGTCCATTGCTCTAACTCTTAAGCATA----TTTCATCTTATTGATTCAAGATTCACATATTTACA-ACACCTAATCTAAAATGGATTTTCTATATTGCAGGGACAAAACCCTTTATTTCCTAGAATTTATGGTCATGAGGCAGGAGGGTATGTACATTTCTATCATCTTGTTACTAAATTAATAGAACATATAGGCAAATGATGTGCAACTGAATCATTGGTCGTGAATTAAAATTTATGCGGATTGCTGGTTAATACT----------T-TTAGGATTGTGGAGAGTGTTGGTGAGGGCGTGACGGATCTGAAAGCCGGCGACCATGTCCTGCCGATATTCATGGGGGAATGCAAGGACTGCGCTCACTGCAAATCAGAAGAGAGCAACATGTGTGACCTCCTCAGGATAAACACTGACAGGGGAGTGATGCTCGGTGATGGAAAATCAAGATTTTCAATCAAAGGCAAGCCTATCTACCATTTTG
>Adh1-1c_Dangshansuli_1/2
TACTTCTGGGAGGCTAAGGTATGATATTGTTTTGAGAAATTT-GTCAGAATAATTGTTTCTG-AATTTC--------------AGTTATTGAACTAATCAAAATCAAATA--TCGGCAATATGAC-----------------AAAAA-------CTGATCATTTCAGTAAA---TTGGATTTGAAAAATGGTCCATTGCTCTAACTCTTAAGCATA----TTTCATTTTATTGATTCAAGATTCACATATTTACA-ACACCTAATCTAAAATGGATTTTCTATATTGCAGGGACAAAACCCTTTATTTCCTAGAATTTATGGTCATGAGGCAGGAGGGTATGTACATTTCTATCATCTTGTTACTAAATTAATAGAACATATAGGCAAATGATGTGCAACTGAATCATTGGTCGTGAATTAAAATTTATGCGGATTGCTGGTTAATACT----------T-TTAGGATTGTGGAGAGTGTTGGTGAGGGCGTGACGGATCTGAAAGCCGGCGACCATGTCCTGCCGATATTCATGGGGGAATGCAAGGACTGCGCTCACTGCAAATCAGAAGAGAGCAACATGTGTGACCTCCTCAGGATAAACACTGACAGGGGAGTGATGCTCGGTGATGGAAAATCAAGATTTTCAATCAAAGGCAAGCCTATCTACCATTTTG
>Adh1-1c_P.betulaefolia
TACTTCTGGGAGGCTAAGGTATGATATTGTTTTGAGAAATTT-GTCAGAATAATTGTTTCTG-AATTTC--------------AGTTATTGAACTAATCAAAATCAAATA--TCGGCAATATGAC-----------------AAAAA-------CTGATCATTTCAGTAAA---TTGGATTTGAAAAATGGTCCATTGCTCTAACTCTTAAGCATA----TTTCATTTTATTGATTCAAGATTCACATATTTACA-ACACCTAATCTAAAATGGATTTTCTATATTGCAGGGACAAAACCCTTTATTTCCTAGAATTTATGGTCATGAGGCAGGAGGGTATGTACATTTCTATCATCTTGTTACTAAATTAATAGAACATATAGGCAAATGATGTGCAACTGAATCATTGGTCGTGAATTAAAATTTATGCGGATTGCTGGTTAATACT----------T-TTAGGATTGTGGAGAGTGTTGGTGAGGGCGTGACGGATCTGAAAGCCGGCGACCATGTCCTGCCGATATTCATGGGGGAATGCAAGGACTGCGCTCACTGCAAATCAGAAGAGAGCAACATGTGTGACCTCCTCAGGATAAACACTGACAGGGGAGTGATGCTCGGCGATGGAAAATCAAGATTTTCAATCAAAGGCAAGCCTATCTACCATTTTG
>Adh1-1c_P.hondoensis_3/3
TACTTCTGGGAGGCCAAGGTATGATATTGTTTTGAGAAATTT-GTCAGAATAATTGTTTCTG-AATTTC--------------AGTTATTGAACTAATCAAAATCAAATA--TCGGCAATATGAC-----------------AAAAAA------CCGATCATTTCAGTAAA---TTGGATTTGAAAAATGGTCCATTGCTCTAACTCTTAAGCATA----TTTCATTTTATTGATTCAAGATTCACATATTTACA-ACACCTAATCTAAAATGGATTTTCTATATTGCAGGGACAAAACCCTTTATTTCCTAGAATTTATGGTCATGAGGCAGGAGGGTATGTACATTTCTATCATCTTGTTACTAAATTAATAGAACATATAGGCAAATGATGTGCAACTGAATCATTGGTCGTGAATTAAAATTTATGCGGATTGCTGGTTAATACT----------T-TTAGGATTGTGGAGAGTGTTGGTGAGGGCGTGACGGATCTGAAAGCCGGCGACCATGTCCTGCCGATATTCATGGGGGAATGCAAGGACTGCGCTCACTGCAAATCAGAAGAGAGCAACATGTGTGACCTCCTCAGGATAAACACTGACAGGGGAGTGATGCTCGGTGATGGAAAATCAAGATTTTCAATCAAAGGCAAGCCTATCTACCATTTTG
>Adh1-1c_P.ussuriensis_Jianbali
TACTTCTGGGAGGCCAAGGTATGATATTGTTTTGAGAAATTT-GTCAGAATAATTGTTTCTG-AATTTC--------------AGTTATTGAACTAATCAAAATCAAATA--TCGGCAATATGAC-----------------AAGAA-------CTGATCATTTCAGTAAA---TTGGATTTGAAAAATGGTCCATTGCTCTAACTCTTAAGCATA----TTTCATTTTATTGATTCAAGATTCACATATTTACA-ACACCTAATCTAAAATGGATTTTCTATATTGCAGGGACAAAACCCTTTATTTCCTAGAATTTATGGTCATGAGGCAGGAGGGTATGTACATTTCTATCATCTTGTTACTAAATTAATAGAACATATAGGCAAATGATGTGCAACTGAATCATTGGTCGTGAGTTAAAATTTATGCGGATTGCAGGTTAATACT----------T-TTAGGATTGTGGAGAGTGTTGGTGAGGGCGTGACGGATCTGAAAGCCGGCGACCATGTCCTGCCGATATTCATGGGGGAATGCAAGGACTGCGCTCACTGCAAATCAGAAGAGAGCAACATGTGTGACCTCCTCAGGATAAACACTGACAGGGGAGTGATGCTCGGTGATGGAAAATCAAGATTTTCAATCAAAGGCAAGCCTATCTACCATTTTG
>Adh1-1c_Yali_1/2
TACTTCTGGGAGGCCAAGGTATGATAATTTTTTGAGAAATTT-GTCAGAATAATTGTTTCTG-AATTTC--------------AGTTATTGAACTAATCAAAATCAAATA--TCGGCAATATGAC-----------------AAAAA-------CTGATCATTTCAGTAAA---TTGGATTTGAAAAATGGTCCATTGCTCTAACTCTTAAGCATA----TTTCATTTTATTGATTCAAGATTCACATATTTACA-ACACCTAATCTAAAATGGATTTTCTATATTGCAGGGACAAAACCCTTTATTTCCCAGAATTTATGGTCATGAGGCAGGAGGGTATGTACATTTCTATCATCTTGTTACTAAATTAATAGAACATACAGGCAAATGATGTGCAACTGAATCATTGGTCGTGAATTAAAATTTATGCGGACTGCTGGTTAATACT----------T-TTAGGATTGTGGAGAGTGTTGGTGAGGGCGTGACGGATCTGAAAGCCGGCGACCATGTCCTGCCGATATTCATGGGGGAATGCAAGGACTGCGCTCACTGCAAATCAGAAGAGAGCAACATGTGTGACCTCCTCAGGATAAACACTGACAGGGGAGTGATGCTCGGTGATGGAAAATCAAGATTTTCAATCAAAGGCAAGCCTATCTACCATTTTG
>Adh1-1c_P.xerophila_1/3
TACTTCTGGGAGGCCAAGGTATGATATTTTTTTGAGAAATTT-GTCAGAATAATTGTTTCTG-AATTTC--------------AGTTATTGAACTAATCAAAATCAAATA--TCGGCAATATGAC-----------------AAAAA-------CTGATCATTTCAGTAAA---TTGGATTTGAAAAATGGTCCATTGCTCTAACTCTTAAGCATA----TTTCATTTTATTGATTCAAGATTCACATATTTACA-ACACCTAATCTAAAATGGATTTTCTATATTGCAGGGACAAAACCCTTTATTTCCTAGAATTTATGGTCATGAGGCAGGAGGGTATGTACATTTCTATCATCTTGTTACTAAATTAATAGAACATACAGGCAAATGATGTGCAACTGAATCATTGGTCGTGAATTAAAATTTATGCGGACTGCTGGTTAATACT----------T-TTAGGATTGTGGAGAGTGTTGGTGAGGGCGTGACGGATCTGAAAGCCGGCGACCATGTCCTGCCGATATTCATGGGGGAATGCAAGGACTGCGCTCACTGCAAATCAGAAGAGAGCAACATGTGTGACCTCCTCAGGATAACCACTGACAGGGGAGTGATGCTCAGTGATGGAAAATCAAGATTTTCAATCAAAGGCAAGCCTATCTACCATTTTG
>Adh1-1c_P.hondoensis_1/3
TACTTCTGGGAGGCCAAGGTATGATATTTTTTTGAGAAATTT-GTCAGAATAATTGTTTCTG-AATTTC--------------AGTTATTGAACTAGTCAAAATCAAATA--TCGGCAATATGAC-----------------AAAAA-------CTGATCATTTCAGTAAA---TTGGATTTGAAAAATGGTCCATTGCTCTAACTCTTAAGCATA----TTTCATTTTATTGATTCAAGATTCACATATTTACA-ACACCTAATCTAAAATGGATTTTCTATATTGCAGGGACAAAACCCTTTATTTCCTAGAATTTATGGTCATGAGGCAGGAGGGTATGTACATTTCTATCATCTTGTTACTAAATTAATAGAACATACAGGCAAATGATGTGCAACTGAATCATTGGTCGTGAATTAAAATTTATGCGGACTGCTGGTTAATACT----------T-TTAGGATTGTGGAGAGTGTTGGTGAGGGCGTGACGGATCTGAAAGCCGGCGACCATGTCCTGCCGATATTCATGGGGGAATGCAAGGACTGCGCTCACTGCAAATCAGAAGAGAGCAACATGTGTGACCTCCTCAGGATAAACACTGACAGGGGAGTGATGCTCAGTGATGGAAAATCAAGATTTTCAATCAAAGGCAAGCCTATCTACCATTTTG
>Adh1-1c_P.phaeocarpa
TACTTCTGGGAGGCCAAGGTATGATATTTTTTTGAGAAATTT-GTCAGAATAATTGTTTCTG-AATTTC--------------AGTTATTGAACTAATCAAAATCAAATA--TCGGCAATATGAC-----------------AAAAA-------CTGATCATTTCAGTAAA---TTGGATTTGAAAAATGGTCCATTGCTCTAACTCTTAAGCATA----TTTCATTTTATTGATTCAAGATTCACATATTTACA-ACACCTAATCTAAAATGGATTTTCTATATTGCAGGGACAAAACCCTTTATTTCCTAGAATTTATGGTCATGAGGCAGGAGGGTATGTACATTTCTATCATCTTGTTACTAAATTAATAGAACATACAGGCAAATGATGTGCAACTGAATCATTGGTCGTGAATTAAAATTTATGCGGACTGCTGGTTAATACT----------T-TTAGGATTGTGGAGAGTGTTGGTGAGGGCGTGACGGATCTGAAAGCCGGCGACCATGTCCTGCCGATATTCATGGGGGAATGCAAGGACTGCGCTCACTGCAAATCAGAAGAGAGCAACATGTGTGACCTCCTCAGGATAAACACTGACAGGGGAGTGATGCTCGGTGATGGAAAATCAAGATTTTCAATCAAAGGCAAGCCTATCTACCATTTTG
>Adh1-1c_P.serrulata
TACTTCTGGGAGGCCAAGGTATGATATTGTTTTGAGAAATTT-GTCAGAATAATTGTTTCTG-AATTTC--------------AGTTATTGAACTAATCAAAATCAAATA--TCGGTAATATGAC-----------------AAAAA-------CTGATCATTTCAGTAAA---TTGGATTTGAAAAATGGTCCATTGCTCTAACTCTTAAGCATA----TTTCATTTTATTGATTCAAGATTCACATATTTACA-ACACCTAATCTAAAATGGATTTTCTATATTGCAGGGACAAAACCCTTTATTTCCTAGAATTTATGGTCATGAGGCAGGAGGGTATGTACATTTCTATCATCTTGTTACTAAATTAATAGAACATATAGGCAAATGATGTGCAACTGAATCATTGGTCGTGAATTAAAATTTATGCGGATTGCTGGTTAATACT----------T-TTAGGATTGTGGAGAGTGTTGGTGAGGGCGTGACGGATCTGAAAGCCAGCGACCATGTCCTGCCGATATTCATGGGGGAATGCAAGGACTGCGCTCACTGCAAATCAGAAGAGAGCAACATGTGTGACCTCCTCAGGATAAACACTGACAGGGGAGTGATGCTCGGTGATGGAAAATCAAGATTTTCAATCAAAGGCAAGCCTATCTACCATTTTG
>Adh1-1c_P.calleryana_1/2
TACTTCTGGGAGGCCAAGGTATGATATTGTTTTGAGAAATTT-GTCAGAATAATTGTTTCTG-AATTTC--------------AGTTATTGAACTGATCAAAATCAAATA--TCGATAATATGAC-----------------AAAAA-------CTGATCATTTCAGTAAA---TTGGATTAGAAAAATGGTCCATTGCTCTAACTCTTAAGCATA----TTTCATTTTATTGATTCAAGGTTCACATATTTACA-ACACCTAATCTAAAATGGATTTTCTATATTGCAGGGACAAAACCCTTTATTTCCTAGAATTTATGGTCATGAGGCAGGAGGGTATGTACATTTCTATCATCTTGTTACTAAATTAATAGAACATATAGGCAAATGATGTGCAACTGAATCATTGGTCGTGAATTAAAATTTATGCGGATTGCTGGTTAATACT----------T-TTAGGATTGTGGAGAGTGTTGGTGAGGGCGTGACGGATCTGAAAGCCGGCGACCATGTCCTGCCGATATTCATGGGGGAATGCAAGGACTGCGCTCACTGCAAATCAGAAGAGAGCAACATGTGTGACCTCCTCAGGATAAACACTGACAGGGGAGTGATGCTCGGTGATGGAAAATCAAGATTTTCAATCAAAGGCAAGCCTATCTACCATTTTG
>Adh1-1c_P.dimorphophylla_2/3
TACTTCTGGGAGGCCAAGGTATGATATTGTTTTGAGAAATTT-GTCAGAATAATTGTTTCTG-AACTTC--------------AGTCATTGAACTAATCAAAATCAAATA--TCGGCAATATGAC-----------------AAAAA-------CTGATCATTTCAGTAAA---TTGGATTTGAAAAATGGTCCATTGCTCTAACTCTTAAGCATA----TTTCATTTTATTGATTCAAGATTCACATATTTACA-ACACCTAATCTAAACTGGATTTTCTATATTGCAGGGACAAAACCCTTTATTTCCTAGAATTTATGGTCATGAGGCAGGAGGGTACGTACATTTCTATCATCTTGTTACTAAATTAATAGAACATATAGGCAAATGATGTGCAACTGAATCATTGATCGTGAATTAAAATTTATGCGGATTGCTGGTTAATACT----------T-TTAGGATTGTGGAGAGTGTTGGTGAGGGCGTGACAGATCTGAAAGCCAGCGACCATGTCCTGCCGGTATTCATGGGGGAATGCAAGGACTGCGCTCACTGCAAATCAGAAGAGAGCAACATGTGTGACCTCCTCAGGATAAACACTGACAGGGGAGTGATGCTCGGTGATGGAAAATCAAGATTTTCAATCAAAGGCAAGCCTATCTACCATTTTG
>Adh1-1c_P.calleryana_2/2
TACTTCTGGGAGGCCAAGGTATGATATTGTTTTGAGAAATTT-GTCAGAATAATTGTTTCTG-AATTTC--------------AGTTATTGAACTAATCAAAATCAAATA--TCGGCAATATGAC-----------------AAAAA-------CTGATCATTTCAGTAAA---TTGGATTTGAAAAATGGTCCATTGCTCTAACTCTTAAGCATA----TTTCATTTTATTGATTCAAGATTCACATATTTACA-ACACCTAATCTAGAATGGATTTTCTATATTGCAGGGACAAAACCCTTTATTTCCTAGAATTTATGGTCATGAGGCAGGAGGGTACGTACATTTCTATCATCTTGTTACTAAATTAATAGAACATATAGGCAAATGATGTGCAACTGAATCATTGATCGTGAATTAAAATTTATGCGGATTGCTGGTTAATACT----------T-TTAGGATTGTGGAGAGTGTTGGTGAGGGCGTGACAGATCTGAAAGCCGGCGACCATGTCCTGCCGGTATTCATGGGGGAATGCAAGGACTGCGCTCACTGCAA-TCAGAAGAGAGCAACATGTGTGACCTCCTCAGGATAAACACTGACAGGGGAGTGATGCTCGGTGATGGAAAATCAAGATTTTCAATCAAAGGCAAGCCTATCTACCATTTTG
>Adh1-1c_P.pashia_1
TACTTCTGGGAGGCCAAGGTATGATATTGTTTTGAGAAATTT-GTCAGAATAATTGTTTCTG-AATTTC--------------AGTTATTGAACTAATCAAAATCAAATA--TCGGCAATATGAC-----------------AAAAA-------CTGATCATTTCAGTAAA---TTGGATTTGAAAAATGGTCCATTGCTCTAACTCTTAAGCATA----TTTCATTTTATTGATTCAAGATTCACATATTTACA-ACACCTAATCTAAAATGGATTTTCTATATTGCAGGGACAAAACCCTTTATTTCCTAGAATTTATGGTCATGAGGCAGGAGGGTATGTACATTTCTATCATCTTGTTACTAAATTAATAGAACATATAGGCAAATGATGTGCAACTGAATCATTGATCGTGAATTAAAATTTATGCGGATTGCTGGTTAATACT----------T-TTAGGATTGTGGAGAGTGTTGGTGAGGGCGTGACGGATCTGAAAGCCGGCGACCATGTCCTGCCGGTATTCATGGGGGAATGCAAGGACTGCGCTCACTGCAAATCAGAAGAGAGCAACATGTGTGACCTCCTCAGGATAAACACTGACAGGGGAGTGATGCTCGGTGATGGAAAATCAAGATTTTCAATCAAAGGCAAGCCTATCTACCATTTTG
>Adh1-1c_P.fauriei
TACTTCTGGGAGGCCAAGGTATGATATTGTTTTGAGAAATTT-GTCAGAATAATTGTTTCTG-AATTTC--------------AGTTATTGAACTAATCAAAATCAAATA--TTGGCAATATGAC-----------------AAAAA-------CTGATCATTTCAGTAAA---TTGGATTTGAAAAATGGTCCATTGCTCTAACTCTTAAGCATA----TTTCATTTTATTGATTCAAGATTCACATATTTACA-ACACCTAATCTAAAATGGATTTTCTATATTGCAGGGACAAAACCCTTTATTTCCTAGAATTTATGGTCATGAGGCAGGAGGGTACGTACATTTCTATCATCTTGTTACTAAATTAATAGAACATATAGGCAAATGATGTGCAACTTAATCATTGATCGTGAATTAAAATTTATGCGGATTGCTGGTTAATACT----------T-TTAGGATTGTGGAGAGTGTTGGTGACGGCGTGACAGATCTGAAAGCCGGCGACCATGTCCTGCCGGTATTCATGGGGGAATGCAAGGACTGCGCTCACTGCAAATCAGAAGAGAGCAACATGTGTGACCTCCTCAGGATAAACACTGACAGGGGAGTGATGCTCGGTGATGGAAAATCAAGATTTTCAATCAAAGGCAAGCCTATCTACCATTTTG
>Adh1-1c_P.dimorphophylla_3/3
TACTTCTGGGAGGCCAAGGTATGATATTGTTTTGAGAAATTT-GTCGGAATAATTGTTTCTG-AATTTC--------------AATTATTGAACTAATCAAAATCAAATA--TCGGCAATATGAC-----------------AAAAA-------CTGACCATTTCAGTAAA---TTGGATTTGAAAAATGGTCCATTGCTCTAACTCTTAAGCATA----TTTCATTTTATTGATTCAAGATTCACATATTTACA-ACACCTAATCTAAAATGGATTTTCTATATTGCAGGGACAAAACCCTTTATTTCCTAGAATTTATGGTCATGAGGCAGGAGGGTACGTACATTTCTATCATCTTGTTACTAAATTAATAGAACATATAGGCAAATGATGTGCAACTGAATCATTGATCGTGAATTAAAATTTATGCGGATTGCTGGTTAATACT----------T-TTAGGATTGTGGAGAGTGTTGGTGAGGGCGTGACAGATCTGAAAGCCGGCGACCATGTCCTGCCGGTATTCATGGGGGAATGCAAGGACTGCGCTCACTGCAAATCAGAAGAGAGCAACATGTGTGACCTCCTCAGGATAAACACTGACAGGGGAGTGATGCTCGGTGATGGAAAATCAAGATTTTCAATCAAAGGCAAGCCTATCTACCATTTTG
>Adh1-1c_Yali_2/2
TACTTCTGGGAGGCCAAGGTATGATATTGTTTTGAGAAATTT-GTCAGAATAATTGTTTCTG-AATTTC--------------GGTTATTGAACTAATCAAAATCAAATA--TCGGCAATATGAC-----------------AAAAA-------CTGATCATTTCAGTAAA---TTGGATTTGAAAAATGGTCCATTGCTCTAACTCTTAAGCATA----TTTCATTTTATTGATTCAAGATTCACATATTTACA-ACACCTAATCTAAAATGGATTTTCTATATTGCAGGGACAAAACCCTTTATTTCCAAGAATTTATGGTCATGAGGCAGGAGGGTATGTACATTTCTATCATCTTGTTACTAAATTAATAGAACATATAGGCAAATGATGTGCAACTGAATCATTGATCGTGAATTAAAATTTATGCGGATTGCTGGTTAATACT----------T-TTAGGATTGTGGAGAGTGTTGGTGAGGGCGTGACGGATCTGAAAGCCGGCGACCATGTCCTGCCGGTATTCATGGGGGAATGCAAGGACTGCGCTCACTGCAAATCAGAAGAGAGCAACATGTGTGACCTCCTCAGGATAAACACTGACAGGGGAGTGATGCTCGGTGATGGAAAATCAAGATTTTCAATCAAAGGCAAGCCTATCTACCATTTTG
>Adh1-1c_P.xerophila_3/3
TACTTCTGGGAGGCCAAGGTATGATATTGTTTTGAGAAATTT-GTCAGAATAATTGTTTCTG-AATTTC--------------GGTTATTGAACTAATCAAAATCAAATA--TCGGCAATATGAC-----------------AAAAA-------CTGATCATTTCAGTAAA---TTGGATTTGAAAAATGGTCCATTGCTCTAACTCTTAAGCATA----TTTCATTTTATTGATTCAAGATTCACATATTTACA-ACACCTAATCTAAAATGGATTTTCTATATTGCAGGGACAAAACCCTTTATTTCCAAGAATTTATGGTCATGAGGCAGGAGGGTATGTACATTTCTATCATCTTGTTACTAAATTAATAGAACATATAGGCAAATGATGTGCAACTGAATCATTGATCGTGAATTAAAATTTATGCGGATTGCTGGTTAATACT----------T-TTAGGATTGTGGAGAGTGTTGGTGAGGGCGTGACGGATCTGAAAGCCGGCGACCATGTCCTGCCGGTATTCATGGGGGAATGCAAGGACTGCGCTCACTGCAAATCAGAAGAGAGCAACATGTGTGACCTCCTCAGGATAAACACTGACAGGGGAGTGATGCTCGGTGATGGAAAATCAAGATTTTCAATCAAAGGCAAGCCTATCTACCATTTTG
>Adh1-1c_P.hopeinsis_2/2
TACTTCTGGGAGGCCAAGGTATGATATTGTTTTGAGAAATTT-GTCAGAATAATTGTTTCTG-AATTTC--------------GGTTATTGAACTAATCAAAATCAAATA--TCGGCAATATGAC-----------------AAAAA-------CTGATCATTTCAGTAAA---TTGGATTTGAAAAATGGTCCATTGCTCTAACTCTTAAGCATA----TTTCATTTTATTGATTCAAGATTCACATATTTACA-ACACCTAATCTAAAATGGATTTTCTATATTGCAGGGACAAAACCCTTTATTTCCAAGAATTTATGGTCATGAGGCAGGAGGGTATGTACATTTCTATCATCTTGTTACTAAATTAATAGAACATATAGGCAAATGATGTGCAACTGAATCATTGATCGTGAATTAAAATTTATGCGGATTGCTGGTTAATACT----------T-TTAGGATTGTGGAGAGTGTTGGTGAGGGCGTGACGGATCTGAAAGCCGGCGACCATGTCCTGCCGGTATTCATGGGGGAATGCAAGGACTGCGCTCACTGCAAATCAGAAGAGAGCAACATGTGTGACCTCCTCAGGATAAACACTGACAGGGGAGTGATGCTCGGTGATGGAAAATCAAGATTTTCAATCAAAGGCAAGCCTATCTACCATTTTG
>Adh1-1c_P.sinkiangensis_Korlaxiangli
TACTTCTGGGAGGCCAAGGTATGATATTGTTTTGAGAAATTT-GTCAGAATAATTGTTTCTG-AATTTC--------------GGTTATTGAACTAATCAAAATCAAATA--TCGGCAATATGAC-----------------AAAAA-------CTGATCATTTCAGTAAA---TTGGATTTGAAAAATGGTCCATTGCTCTAACTCTTAAGCATA----TTTCATTTTATTGATTCAAGATTCACATATTTACA-ACACCTAATCTAAAATGGATTTTCTATATTGCAGGGACAAAACCCTTTATTTCCAAGAATTTATGGTCATGAGGCAGGAGGGTATGTACATTTCTATCATCTTGTTACTAAATTAATAGAACATATAGGCAAATGATGTGCAACTGAATCATTGATCGTGAATTAAAATTTATGCGGATTGCTGGTTAATACT----------T-TTAGGGTTGTGGAGAGTGTTGGTGAGGGCGTGACGGATCTGAAAGCCGGCGACCATGTCCTGCCGGTATTCATGGGGGAATGCAAGGACTGCGCTCACTGCAAATCAGAAGAGAGCAACATGTGTGACCTCCTCAGGATAAACACTGACAGGGGAGTGATGCTCGGTGATGGAAAATCAAGATTTTCAATCAAAGGCAAGCCTATCTACCATTTTG
>Adh1-1c_P.hopeinsis_1/2
TACTTCTGGGAGGCCAAGGTATGATATTGTTTTGAGAAATTT-GTCAGAATAATTGTTTCTG-AATTTC--------------GGTTATTGAACTAATCAAAATCAAATA--TCGGCAATATGAC-----------------AAAAA-------CTGATCATTTCAGTAAA---TTGGATTTGAAAAATGGTCCATTGCTCTAACTCTTAAGCATA----TTTCATTTTATTGATTCAAGATTCACATATTTACA-ACACCTAATCTAAAATGGATTTTCTATATTGCAGGGACAAAACCCTTTATTTCCAAGAATTTATGGTCATGAGGCAGGAGGGTATGTACATTTCTATCATCTTGTTACTAAATTAATAGAACATATAGGCAAATGATGTGCAACTGAATCATTGATCGTGAATTAAAATTTATGCGGATTGCTGGTTAATACT----------T-TTAGGATTGTGGAGAGTGTTGGTGAGGGCGTGACGGATCTGAAAGCCGGCGACCATGTCCTGCCGGTATTCATGGGGGAATGCAAGGACTGCGCTCACTGCAAATCAGAAGAGAGCAACATGCGTGACCTCCTCAGGATAAACACTGACAGGGGAGTGATGCTCAGTGATGGAAAATCAAGATTTTCAATCAAAGGCAAGCCTATCTACCATTTTG
>Adh1-1c_P.pashia2
TACTTCTGGGAGGCCAAGGTATGATATTGTTTTGAGAAATTT-GTCAGAATAATTGTTTCTG-AATTTC--------------GGTTATTGAACTAATCAAAATCAAATA--TCGGCAATATGAC-----------------AAAAA-------CTGATCATTTCAGTAAA---TTGGATTTGAAAAATGGTCCATTGCTCTAACTCTTAAGCATA----TTTCATTTTATTGATTCAAGATTCACATATTTACA-ACACCTAATCTAAAATGGATTTTCTATATTGCAGGGACAAAACCCTTTATTTCCAATAATTTATGGTCATGAGGCAGGAGGGTATGTACATTTCTATCATCTTGTTACTAAATTAATAAAACATATAGGCAAATGATGTGCAACTGAATCATTGATCGTGAATTAAAATTTATGCGGATTGCTGGTTAATACT----------T-TTAGGATTGTGGAGAGTGTTGGTGAGGGCGTGACGGATCTGAAAGCCGGCGACCATGTCCTGCCGGTATTCATGGGGGAATGCAAGGACTGCGCTCACTGCAAATCAGAAGAGAGCAACATGTGTGACCTCCTCAGGATAAACACTGACAGGGGAGTGATGCTCGGTGATGGAAAATCAAGATTTTCAATCAAAGGCAAGCCTATCTACCATTTTG
>Adh1-1c_P.ussuriensis_Yaguang_1/2
TACTTCTGGGAGGCCAAGGTATGATATTGTTTTGAGAAATTT-GTCAGAATAATTGTTTCTG-AATTTC--------------GGTTATTGAACTAATCAAAATCAAATA--TCGGCAATATGAC-----------------AAAAA-------CTGATCATTTCAGTAAA---TTGGATTTGAAAAATGGTCCATTGCTCTAACTCTTAAGCATA----TTTCATTTTATTGATTCAAGATTCACATATTTACA-ACACCTAATCTAAAATGGATTTTCTATATTGCAGGGACAAAACCCTTTATTTCCAAGAATTTATGGTCATGAGGCAGGAGGGTATGTACATTTCTATCATCTTGTTACTAAATTAATAGAACATATAGGCAAATGATGTGCAACTGAATCATTGATCGTGAATTAAAATTTATGCGGATTGCTGGTTAATACT----------T-TTAGGATTGTGGAGAGTGTTGGTGAGGGCGTGACGGATCTGAAAGCCGGCGACCATGTCCTGCCGATATTCATGGGGGAATGCAAGGACTGCGCTCACTGCAAATCAGAAGAGAGCAACATGTGTGACCTCCTCAGGATAAACACTGACAGGGGAGTGATGCTCGGTGATGGAAAATCAAGATTTTCAATCAAAGGCAAGCCTATCTACCATTTTG
>Adh1-1c_P.xerophila_2/3
TACTTCTGGGAGGCCAAGGTATGATATTGTTTTGAGAAATTT-GTCAGAATAATTGTTTCTG-AATTTC--------------GGTTGTTGAACTAATCAAAATCAAATA--TCGGCAATATGAC-----------------AAAAA-------CTGATCATTTCAGTAAA---TTGGATTTGAAAAATGGTCCATTGCTCTAACTCTTAAGCATA----TTTCATTTTATTGATTCAAGATTCACATATTTACA-ACACCTAATCTAAAATGGATTTTCTATATTGCAGGGACAAAACCCTTTATTTCCAAGAATTTATGGTCATGAGGCAGGAGGGTATGTACATTTCTATCATCTTGTTACTAAATTAATAGAACATATAGGCAAATGATGTGCAACTGAATCATTGATCGTGAATTAAAATTTATGCGGATTGCTGGTTAATACT----------T-TTAGGATTGTGGAGAGTGTTGGTGAGGGCGTGACGGATCTGAAAGCCGGCGACCATGTCCTGCCGGTATTCATGGGGGAATGCAAGGACTGCGCTCACTGCAAATCAGAAGAGAGCAACATGTGTGACCTCCTCAGGATAAACACTGACAGGGGAGTGATGCTCGGTGATGGAAAATCAAGATTTTCAATCAAAGGCAAGCCTATCTACCATTTTG
>Adh1-1c_P.ussuriensis_Nanguoli_1/2
TACTTCTGGGAGGCCAAGGTATGATATTGTTTTGAGAAATTT-GTCAGAATAATTGTTTCTG-AATTTC--------------AGTTATTGAACTAATCAAAATCAAATA--TAGGCAATATGAC-----------------AAAAA-------CTGATCATTTCAGTAAA---TTGGATTTGAAAAATGGTCCATTGCTCTAACTCTTAAGCATA----TTTCATTTTATTGATTCAAGATTCACATATTTACA-ACACCTAATCTAAAATGGATTTTCTATATTGCAGGGACAAAACCCTTTATTTCCTAGAATTTATGGTCATGAGGCAGGAGGGTATGTACATTTCTATCATCTTGTTACTAAATTAATAGAACATATAGGCAAATGATGTGCAACTGAATCATTGATCGTGAATTAAAATTTATGCGGATTGCTGGTTAATACT----------T-TTAGGGTTGTGGAGAGTGTTGGTGAGGGCGTGACGGATCTGAAAGCCGGCGACCATGTCCTGCCGGTATTCATGGGGGAATGCAAGGACTGCGCTCACTGCAAATCAGAAGAGAGCAACATGTGCGACCTCCTCCGGATAAACACTGACAGGGGAGTGATGCTCGGTGATGGAAAATCAAGATTTTCAATCAAAGGCAAGCCTATCTACCATTTTG
>Adh1-1c_P.pyrifolia_Nijisseiki
TACTTCTGGGAGGCCAAGGTATGATATTGTTTTGAGAAATTT-GTCAGAATAATTGTTTCTG-AATTTC--------------AGTTATTGAACTAATCAAAATCAAATA--TAGGCAATATGAC-----------------AAAAA-------CTGATCATTTCAGTAAA---TTGGATTTGAAAAATGGTCCATTGCTCTAACTCTTAAGCATA----TTTCATTTTATTGATTCAAGATTCACATATTTACA-ACACCTAATCTAAAATGGATTTTCTATATTGCAGGGACAAAACCCTTTATTTCCTAGAATTTATGGTCATGAGGCAGGAGGGTATGTACATTTCTATCATCTTGTTACTAAATTAATAGAACATATAGGCAAATGATGTGCAACTGAATCATTGATCGTGAATTAAAATTTATGCGGATTGCTGGTTAATACT----------T-TTAGGGTTGTGGAGAGTGTTGGTGAGGGCGTGACGGATCTGAAAGCCGGCGACCATGTCCTGCCGGTATTCATGGGGGAATGCAAGGACTGCGCTCACTGCAAATCAGAAGAGAGCAACATGTGTGACCTCCTCCGGATAAACACTGACAGGGGAGTGATGCTCGGTGATGGAAAATCAAGATTTTCAATCAAAGGCAAGCCTATCTACCATTTTG
>Adh1-1c_Dangshansuli_2/2
TACTTCTGGGAGGCCAAGGTATGATATTGTTTTGAGAAATTT-GTCAGAATAATTGTTTCTG-AATTTC--------------AGTTATTGAACTAATCAAAATCAAATA--TAGGCAATATGAC-----------------AAAAA-------CTGATCATTTCAGTAAA---TTGGATTTGAAAAATGGTCCATTGCTCTAACTCTTAAGCATA----TTTCATTTTATTGATTCAAGATTCACATATTTACA-ACACCTAATCTAAAATGGATTTTCTATATTGCAGGGACAAAACCCTTTATTTCCTAGAATTTATGGTCATGAGGCAGGAGGGTATGTACATTTCTATCATCTTGTTACTAAATTAATAGAACATATAGGCAAATGATGTGCAACTGAATCATTGATCGTGAATTAAAATTTATGCGGATTGCTGGTTAATACT----------T-TTAGGGTTGTGGAGAGTGTTGGTGAGGGCGTGACGGATCTGAAAGCCGGCGACCATGTCCTGCCGGTATTCATGGGGGAATGCAAGGACTGCGCTCACTGCAAATCAGAAGAGAGCAACATGTGTGACCTCCTCCGGATAAACACTGACAGGGGAGTGATGCTCGGTGATGGAAAATCAAGATTTTCAATCAAAGGCAAGCCTATCTACCATTTTG
>Adh1-1c_P.ussuriensis_Nanguoli_2/2
TACTTCTGGGAGGCCAAGGTATGATATTGTTTTGAGAAATTT-GTCAGAATAATTGTTTCTG-AATTTC--------------AGTTATTGAACTAATCAAAATCAAATA--TAGGCAATATGAC-----------------AAAAA-------CTGATCATTTCAGTAAA---TTGGATTTGAAAAATGGTCCATTGCTCTAACTCTTAAGCATA----TTTCATTTTATTGATTCAAGATTCACATATTTACA-ACACCTAATCTAAAATGGATTTTCTATATTGCAGGGACAAAACCCTTTATTTCCTAGAATTTATGGTCATGAGGCAGGAGGGTATGTACATTTCTATCATCTTGTTACTAAATTAATAGAACATATAGGCAAATGATGTGCAACTGAATCATTGATCGTGAATTAAAATTTATGCGGATTGCTGGTTAATACT----------T-TTAGGGTTGTGGAGAGTGTTGGTGAGGGCGTGACGGATCTGAAAGCCGGCGACCATGTCCTGCCGGTATTCATGGGGGAATGCAAGGACTGCGCTCACTGCAAATCAGAAGAGAGCAACATGTGTGACCTCCTCCGGATAAACACTGACAGGGGAGTGATGCTCGGTGATGGAAAATCAAGATTTTCAATCAAAGGCAAGCCTATCTACCATTTTG
>Adh1-1c_P.pyrifolia_Chojuro
TACTTCTGGGAGGCCAAGGTATGATATTGTTTTGAGAAATTT-GTCAGAATAATTGTATCTG-AATTTC--------------AGTTATTGAACTAATCAAAATCAAATA--TAGGCAATATGAC-----------------AAAAA-------CTGATCATTTCAGTAAA---TTGGATTTGAAAAATGGTCCATTGCTCTAACTCTTAAGCATA----TTTCATTTTATTGATTCAAGATTCACATATTTACA-ACACCTAATCTAAAATGGATTTTCTATATTGCAGGGACAAAACCCTTTATTTCCTAGAATTTATGGTCATGAGGCAGGAGGGTATGTACATTTCTATCATCTTGTTACTAAATTAATAGAACATATAGGCAAATGATGTGCAACTGAATCATTGATCGTGAATTAAAATTTATGCGGATTGCTGGTTAATACT----------T-TTAGGGTTGTGGAGAGTGTTGGTGAGGGCGTGACGGATCTGAAAGCCGGCGACCATGTCCTGCCGGTATTCATGGGGGAATGCAAGGACTGCGCTCACTGCAAATCAGAAGAGAGCAACATGTGTGACCTCCTCCGGATAAACACTGACAGGGGAGTGATGCTCAGTGATGGAAAATCAAGATTTTCAATCAAAGGCAAGCCTATCTACCATTTTG
>Adh1-1c_P.ussuriensis_Yaguang_2/2
TACTTCTGGGAGGCCAAGGTATGATATTGTTTTGAGAAATTT-GTCAGAATAATTGTTTCTG-AATTTC--------------AGTTATTGAACTAATCAAAATCAAATA--TAGGCAATATGAC-----------------AAAAA-------CTGATCATTTCAGTAAA---TTGGATTTGAAAAATGGTCCATTGCTCTAACTCTTAAGCATA----TTTCATTTTATTGATTCAAGATTCACATATTTACA-ACACCTAATCTAAAATGGATTTTCTATATTGCAGGGACAAAACCCTTTATTTCCTAGAATTTATGGTCATGAGGCAGGAGGGTATGTACATTTCTATCATCTTGTTACTAAATTAATAGAACATATAGGCAAATGATGTGCAACTGAATCATTGATCGTGAATTAAAATTTATGCGGATTGCTGGTTAATACT----------T-TTAGGGTTGTGGAGAGTGTTGGTGAGGGTGTGACGGATCTGAAAGCCGGCGACCATGTCCTGCCGGTATTCATGGGGGAATGCAAGGACTGCGCTCACTGCAAATCAGAAGAGAGCAACATGTGTGACCTCCTCAGGATAAACACTGACAGGGGAGTGATGCTCGGTGATGGAAAATCAAGATTTTCAATCAAAGGCAAGCCTATCTACCATTTTG
>Adh1-1c_P.communis
TACTTCTGGGAGGCCAAGGTATCATATTGTTTTGAGAAGTTT-GTCAGAATAATTCTTTCTG-AATTTC--------------AGTTATTGAACTAATCAAAATCAAATA--TCGGCAATATGAC-----------------AAAAA-------CTGATCATTTCAGTAAA---TTGGATTTGAAAAATGGTCCATTGCTCTAACTCTTAAGCATA----TTTCATTTTATTGATTCAAGATTCACATATTTACA-ACACCTAATCTAAAATGGATTTTCTATATTGCAGGGACAAAACCCTTTATTTCCTAGAATTTATGGTCATGAGGCAGGAGGGTATGTACATTTCTATCATCTTGTTACTAAATTAATAGAACATATAGGTAAATGATGTGCAACTGAATCATTGATCGTGAATTAAAATTTATGCGGATTGCTGGTTAATACT----------C-CTAGGATTGTGGAGAGTGTTGGTGAGGGCGTGACGGATCTGAAAGCCGGCGACCATGTCCTGCCAGTATTCATGGGGGAATGCAAGGACTGCGCTCACTGCAAATCAGAAGAGAGCAACATGTGTGACCTCCTCAGGATAAACACTGACAGGGGAGTGATGCTCGGTGATGGAAAATCAAGATTTTCAATCAAAGGCAAGCCTATCTACCATTTTG
>Adh1-1c_P.cossonii
TACTTCTGGGAGGCCAAGGTATGATATTGTTTTGAGAAATTT-GTCAGAATAATTCTTTCTG-AATTTC--------------AGTTATTGAACTAATCAAAATCAAATA--TCGGCAATATGAC-----------------AAAAA-------CTGATCATTTCAGTAAA---TTGGATTTGAAAAATGGTCCATTGCTCTAACTCTTAAGCATA----TTTCATTTTATTGATTCAAGATTCACATATTTACA-ACACCTAATCTAAAATGGATTTTCTATATTGCAGGGACAAAACCCTTTATTTCCTAGAATTTATGGTCATGAGGCAGGAGGGTATGTACATTTCTATCATCTTGTTACTAAATTAATAGAACATATAGGCAAATGATGTGCAACTGAATCATTGATCGTGAATTAAAATTTATGCGGATTGCTGGTTAATACT----------T-TTAGGATTGTGGAGAGTGTTGGTGAGGGCGTGACGGATCTGAAAGCCGGCGACCATGTCCTGCCGGTATTCATGGGGGAATGCAAGGACTGCGCTCACTGCAAATCAGAAGAGAGCAACATGTGTGACCTCCTCAGGATAAACACTGACAGGGGAGTGATGCTCGGTGATGGAAAATCAAGATTTTCAATCAAAGGCAAGCCTATCTACCATTTTG
>Adh1-1c_P.elaeagrifolia
TACTTCTGGGAGGCCAAGGTATGATATTGTTTTGAGAAATTT-GTCAGAATAATTGTTTCTG-AATTTC--------------AGTTATTGAACTAATCAAAATCAAATA--TCGGCAAAATAAT-----------------AAAAA-------CTAATCATTTCAGTAAA---TTGGATTTGAAAAATGGTCCACTGCTCTAACTCTTAAGCATA----TTTCATTTTATTGATTCAAGATTCACATATTTACA-ACACCTAATCTAAAATGGATTTTCTATATTGCAGGGACAAAACCCTTTATTTCCTAGAATTTATGGGCATGAGGCAGGAGGGTATGTACATTTCTATCATCTTGTTACTAAATTAATAGAACATATAGGCAAATGATGTGCAACTGAATCATTGATCGTGAATTAAAATTTATGCGGATTGCTGGTTAATACT----------T-TTAGGATTGTGGAGAGTGTTGGTGAGGGCGTGACGGATCTGAAAGCCGGCGACCATGTCCTGCCGGTATTCATGGGGGAATGCAAGGACTGCGCTCACTGCAAATCAGAAGAGAGCAACATGTGTGACCTCCTCAGGATAAACACTGACAGGGGAGTGATGCTCGGTGATGGAAAATCAAGATTTTCAATCAAAGGCAAGCCTATCTACCATTTTG
>Adh1-1c_P.amygdaliformis_1/2
TACTTCTGGGAGGCCAAGGTATGATATTGTTTTGAGAAATTT-GTCAGAATAATTGTTTCTG-AATTTC--------------AGTTATTGAACTAATCAAAATCAAATA--TCGGCAAAATAAT-----------------AAAAA-------CTAATCATTTCAGTAAA---TTGGATTTGAAAAATGGTCCACTGCTCTAACTCTTAAGCATA----TTTCATTTTATTGATTCAAGATTCACATATTTACA-ACACCTAATCTAAAATGGATTTTCTATATTGCAGGGACAAAACCCTTTATTTCCTAGAATTTATGGGCATGAGGCAGGAGGGTATGTACATTTCTATCATCTTGTTACTAAATTAATAGAACATATAGGCAAATGATGTGCAACTGAATCATTGATCGTGAATTAAAATTTATGCGGATTGCTGGTTAATACT----------T-TTAGGATTGTGGAGAGTGTTGGTGAGGGCGTGACGGATCTGAAAGCCGGCGACCATGTCCTGCCGGTATTCATGGGGGAATGCAAGGACTGCGCTCACTGCAAATCAGAAGAGAGCAACATGTGTGACCTCCTCAGGATAAACACTGACAGGGGAGTGATGCTCGGTGATGGAAAATCAAGATTTTCAATCAAAGGCAAGCCTATCTACCATTTTG
>Adh1-1c_P.sinkiangensis_Korlaxiangli2
TACTTCTGGGAGGCCAAGGTATGATATTGTTTTGAGAAATTT-GTCAGAATAATTGTTTCTG-AATTTC--------------AGTTATTGAACTAATAAAAATCAAATA--TCGGCAATATAAT-----------------AAAAA-------CTAATCATTTCAGTAAA---TTGGATTTGAAAAATGGTCCATTGCTCTAACTCTTAAGCATA----TTTCATTTTATTGATTCAAGATTCACATATTTACA-ACACCTAATCTAAAATGGATTTTCTATATTGCAGGGACAAAACCCTTTATTTCCTAGAATTTATGGTCATGAGGCAGGAGGGTATGTACATTTCTATCATCTTGTTACTAAATTAATAGAACATATAGGCAAATGATGTGCAACTGAATCATTGATCGTGAATTAAAATTTATGCGGATTGCTGGTTAATACT----------T-TTAGGATTGTGGAGAGTGTTGGTGAGGGCGTGACGGATCTGAAAGCCGGCGACCATGTCCTGCCGGTATTCATGGGGGAATGCAAGGACTGCGCTCACTGCAAATCAGAAGAGAGCAACATGTGTGACCTCCTCAGGATAAACACTGACAGGGGAGTGATGCTCGGTGATGGAAAATCAAGATTTTCAATCAAAGGCAAGCCTATCTACCATTTTG
>Adh1-1c_P.amygdaliformis_2/2
TACTTCTGGGAGGCCAAGGTATGATATTGTTTTGAGAAATTT-GTCAGAATAATTGTTTTTG-AATTTC--------------AGTTATTGAACTAATCAAAATCAAATA--TCGGCAATATAAT-----------------AAAAA-------CTAATCATTTCAGTAAA---TTGGATTTGAAAAATGGTCCATTGCTCTAACTCTTAAGCATA----TTTCATTTTATTGATTCAAGATTCACATATTTACA-ACACCTAATCTAAAATGGATTTTCTATATTGCAGGGACAAAACCCTTTATTTCCTAGAATTTATGGTCATGAGGCAGGAGGGTATGTACATTTCTATCATCTTGTTACTAAATTAATAGAACATATAGGCAAATGATGTGCAACTGAATCATTGATCGTGAATTAAAATTTATGCGGATTGCTGGTTAATACT----------T-TTAGGATTGTGGAGAGTGTTGGTGAGGGCGTGACGGATCTGAAAGCCGGCGACCATGTCCTGCCGGTATTCATGGGGGAATGCAAGGACTGCGCTCACTGCAAATCAGAAGAGAGCAACATGTGTGACCTCCTCAGGATAAACACTGACAGGGGAGTGATGCTCGGTGATGGAAAATCAAGATTTTCAATCAAAGGCAAGCCTATCTACCATTTTG
>Adh1-1c_P.dimorphophylla_1/3
TACTTCTGGGAGGCCAAGGTATGATATTGTTTTGAGAAATTT-GTCGGAATAATTGTTTCTG-AATTTC--------------AATTATTGAACTAATCAAAATCAAATA--TAGGCAATATGAC-----------------AAAAA-------CTGATCATTTCAGTAAA---TTGGATTTGAAAAATGGTCCATTGCTCTAACTCTTAAGCATA----TTTCATTTTATTGATTCAAGATTCACATATTTACA-ACACCTAATCTAAAATGGATTTTCTATATTGCAGGGACAAAACCCTTTATTTCCTAGAATTTATGGTCATGAGGCAGGAGGGTATGTACATTTCTATCACCTTGTTACTAAATTAATAGAACATATAGGCAAATGATGTGCAACTGAATCATAGATCGTGAATTAAAATTTATGCGGATTGCTGGTTAATACT----------T-TTAGGGTTGTGGAGAGTGTTGGTGAGGGCGTGACGGATCTGAAAGCCGGCGACCATGTCCTGCCGGTATTCATGGGGGAATGCAAGGACTGCGCTCACTGCAAATCAGAAGAGAGCAACATGTGTGACCTCCTCAGGATAAACACTGACAGGGGAGTGATGCTCGGTGATGGAAAATCAAGATTTTCAATCAAAGGCAAGCCTATCTACCATTTTG
>Adh1-1c_M.sieboldii
TACTTCTGGGAGGCCAAGGTATGATATTGTTTTGAGAAATTC-GTCAGAATAATTGTTTCTG-AATTTC--------------AATTATTGAACTGATCAAAATCAAATA--TCGACAATATAAC-----------------AAAAA-------CTGATCATTTCAGTAAT---TTGGATTTGAAAAATGGTCCATT----TAACTCTTAAGCATA----TTTCATTTTATTGATTCAAGATTCACATATTTACA-ACACCTAATCTAAAGTGGATTTTCTATATTGCAGGGACAAAACCCTTTATTTCCTAGAATTTATGGTCATGAGGCAGGAGGGTATGTACATTTCTATCATATTGTTACTAAATTAATAGAACATATAGGCAAACGATGTGCAACTGAGTCATTGATCGTGAATTAAAATTTATGCGGATTGCTGGTTAATACT----------T-TTAGGATTGTGGAGAGTGTTGGTGAGGGCGTGACGGATCTGAAAGCCGGCGACCATGTCCTGCCAGTATTCATGGGGGAATGCAAGGACTGCGCTCACTGCAAATCAGAAAAGAGCAACATGTGTGACCTCCTCAGGATAAACACTGACAGAGGAGTGATGCTCGGTGATGGCAAATCAAGATTTTCAATCAAAGGCAAGCCTATCTACCATTTTG
>Adh1-1c_M.domestica_subsp.chinensis
TACTTCTGGGAGGCCAAGGTATGACATGGTTTTGGGAAATTC-GTCGGAATAATTGTTTCTG-AATTTC--------------AATTATTCAACTGATCAAAATCAAATA--TCGACAATATAAC-----------------AAAAA-------CTAATCATTTCAGTAAT---TTGGACTTGAAAAATGGTCCATTGCTCTAACTCTTAAGCATA----TTTCATTTTATTGATTCAAGATTCACATATTTACA-ACACCTAATCTAAAATGGATTTTCAATATTGCAGGGACAAAACCCTTTATTTCCTAGAATTTATGGTCATGAGGCAGGAGGGTATGTACATTTCTATCATCTTGTTACTAAATTAATAGAACATATAGGCAAACGATGTGCAACTGAATCATTGATCGTGAATTAAAATTTATGCGGATTGCTGGTTAATACT----------T-TTAGGATCGTGGAGAGTGTTGGTGAGGGCGTGACGGATCTGAAAGCTGGCGACCATGTCCTGCCGGTATTCATGGGGGAATGCAAGGACTGCGCTCACTGCAAATCAGAAGAGAGCAACATGTGTGACCTCCTCAGGATAAACACTGATAGGGGAGTGATGCTCGGGGATGGCAAATCATGATTTTCAATCAAAGGCAAGCCTATCTACCATTTTG
>Adh1-1a_P.serrulata
TACTTCTGGGAGGCCAAGGTATGACATTGTTTTGAGAAATTC-GTTGGAATGATCATTTTTG-AATTTCCATTTTTCAAATTCGATGAA-GAACTAATCAAAATAAAAAAA-TTGACGATATAGTGCGGTCGAATATCGATGACATAA------TTGATCATTTAAGTAAT---TTGGATTTGAAAA-TGATC-ATTGCTT---CTCCCAAGCATA----TTTCATTTTATTGATTCGAAATTCACATATTTTCA-ACACCAAATCTAAATTGGGTTTTCTATATTGCAGGGACAAAACCCTTTGTTTCCTAGAATTTATGGTCATGAGGCAGGAGGGTATGTACATTTATATAATCTTGTTACTAAATTAATAGAACGCAGAGTT---CTATGTACAATTGAATCCTTGATCATGAATTATAACTCATGTGGATTGCTGGTTAATACT----------T-TTAGGATTGTGGAGAGTGTTGGTGAGGGCGTGACGGATCTGAAAGCCGGTGATCATGTCCTGCCAGTGTTCACAGGGGAATGCAAGGACTGCGCTCACTGCAAATCAGAAGAGAGCAACATGTGTGACCTCCTCAGGATAAACACTGACAGGGGAGTGATGCTCAGTGATGGAAAATCTCTATTTTCAATCAAAGGCAAGCCTATCTACCATTTTG
>Adh1-1a_P.pashia2
TACTTCTGGGAGGCCAAGGTATGACATTGTTTTGAGAAATTC-GTTGGAATGATCATTTTTG-AATTTCCATTTTTCAAATTCGATGAA-GAACTAATCAAAATAAAAAAA-TTGACGATATAGTGCGGTCGAATATCGATGACATAA------TTGATCATTTAAGTAAT---TTGGATTTGAAAA-TGATC-ATCGCTT---CTCCCAAGCATA----TTTCATTTTATTGATTCGAAATTCACATATTTTCA-ACACCAAATCTAAATTGGGTTTTCTATATTGCAGGGACAAAACCCTTTGTTTCCTAGAATTTATGGTCATGAGGCAGGAGGGTATGTACATTTATATAATCTTGTTACTAAATTAATAGAACACAGAGTT---CTATGTACAATTGAATCCTTGATCATGAATTATAACTCATGTGGATTGCTGGTTAATACT----------T-TTAGGATTGTGGAGAGTGTTGGTGAGGGCGTGACGGATCTGAAAGCCGGTGATCATGTCCTGCCAGTGTTCACAGGGGAATGCAAGGACTGCGCTCACTGCAAATCAGAAGAGAGCAACATGTGTGACCTCCTCAGGATAAACACTGACAGGGGAGTGATGCTCAGTGATGGAAAATCAAGATTTTCAATCAAAGGCAAGCCTATCTACCATTTTG
>Adh1-1a_P.pashia1
TACTTCTGGGAGGCCAAGGTATGACATTGTTTTGAGAAATTC-GTTGGAATGATCATTTTTG-AATTTCCATTTTTCAAATTCGATGAA-GAACTAATCAAAATAAAAAAA-TTGACGATATAGTGCGGTCGAATATCGATGACATAA------TTGATCATTTAAGTAAT---TTGGATTTGAAAA-TGATC-ATTGCTT---CTCCCAAGCATA----TTTCATTTTATTGATTCGAAATTCACATATTTTCA-ACACCAAATCTAAATTGGGTTTTCTATATTGCAGGGACAAAACCCTTTGTTTCCTAGAATTTATGGTCATGAGGCAGGAGGGTATGTACATTTATATAATCTTGTTACTAAATTAATAGAACACAGAGTT---CTATGTACAATTGAATCCTTGATCATGAATTATAACTCATGTGGATTGCTGGTTAATACT----------T-TTAGGATTGTGGAGAGTGTTGGTGAGGGCGTGACGGATCTGAAAGCCGGTGATCATGTCCTGCCAGTGTTCACAGGGGAATGCAAGGACTGCGCTCACTGCAAATCAGAAGAGAGCAACATGTGTGACCTCCTCAGGATAAACACTGACAGGGGAGTGATGCTCAGTGATGGAAAATCAAGATTTTCAATCAAAGGCAAGCCTATCTACCATTTTG
>Adh1-1a_P.calleryana
TACTTCTGGGAGGCCAAGGTATGACATTGTTTTGAGAAATTC-GTTGGAATGATCATTTTTG-AATTTCCATTTTTCAAATTCGATGAA-GAACTAATCAAAATAAAAAAA-TTGACGATATAGTGCGGTCGAATATCGATGACATAA------TTGATCATTTAAGTAAT---TTGGATTTGAAAA-TGATC-ATTGCTT---CTCCCAAGCATA----TTTCATTTTATTGATTCGAAATTCACATATTTTCA-ACACCAAATCTAAATTGGGTTTTCTATATTGCAGGGACAAAACCCTTTGTTTCCTAGAATTTATGGTCATGAGGCAGGAGGGTATGTACATTTATATAATCTTGTTACTAAATTAATAGAACACAGAGTT---CTATGTACAATTGAATCCTTGATCATGAATTATAACTCATGTGGATTGCTGGTTAATACT----------T-TTAGGATTGTGGAGAGTGTTGGTGAGGGCGTGACGGATCTGAAAGCCGGTGATCATGTCCTGCCAGTGTTCACAGGGGAATGCAAGGACTGCGCTCACTGCAAATCAGAAGAGAGCAACATGTGTGACCTCCTCAGGATAAACACTGACAGGGGAGTGATGCTCAGTGATGGAAAATCAAGATTTTCAATCAAAGGCAAGCCTATCTACCATTTTG
>Adh1-1a_P.ussuriensis_Jianbali
TACTTCTGGGAGGCCAAGGTATGACATTGTTTTGAGAAATTC-GTTGGAATGATCATTTTTG-AATTTCCATTTTTCAAATTCGATGAA-GAACTAATCAAAATAAAAAAA-TTGACGATATAGTGAGGTCGAATATCGATGACATAA------TTGATCATTTAAGTAAT---TTGGATTTGAAAA-TGATC-ATTGCTT---CTCCCAAGCATAAATATTTCATTTTATTGATTCGAAATTCACATATTTTCA-ACACCAAATCTAAATTGGGTTTTCTATATTGCAGGGACAAAACCCTTTGTTTCCTAGAATTTATGGTCATGAGGCAGGAGGGTATGTACATTTATATAATCTTGTTACTAAATTAATAGAACACAGAGTT---CTATGTACAATTGAATCCTTGATCATGAATTATAACTCATGTGGATTGCTGGTTAATACT----------T-TTAGGATTGTGGAGAGTGTTGGTGAGGGCGTGACGGATCTGAAAGCCGGTGATCATGTCCTGCCAGTGTTCACAGGGGAATGCAAGGACTGCGCTCACTGCAAATCAGAAGAGAGCAACATGTGTGACCTCCTCAGGATAAACACTGACAGGGGAGTGATGCTCAGTGATGGAAAATCAAGATTTTCAATCAAAGGCAAGCCTATCTACCATTTTG
>Adh1-1a_P.betulaefolia_2/2
TACTTCTGGGAGGCCAAGGTAGGACATTGTTTTGAGAAATTC-GTTGGAATGATCATTTTTG-AATTTCCATTTTTGAAATTCGATTAA-GAACTAATCAAAATAAAAAAA-TTGATGATATAGTGCGGTCGAATATCGATGACATAA------CTGATCATTTAAGTAAT---TTGGATTTGAAAA-TGATC-ATTGCTT---CTCCCAAGCATA----TTTCATTTTATTGATTCGAAATTCACATATTTTCA-ACACCAAATCTAAAATGGGTTTTCTATATTGCAGGGACAAAACCCTTTGTTTCCTAGAATTTATGGTCATGAGGCAGGAGGGTATGTACATTTATATAATCTTGTTACTAAATTAATAGAACACAGAGTT---CTATGTACAATTGAATCCTTGATCATGAATTATAACTCATGTGGATTGCTGGTTAATACT----------T-TTAGGATTGTGGAGAGTGTTGGTGAGGGCGTGACGGATCTGAAAGCCGGTGATCATGTCCTGCCAGTGTTCACAGGGGAATGCAAGGACTGCGCTCACTGCAAATCAGAAGAGAGCAACATGTGTGACCTCCTCAGGATAAACACTGACAGGGGAGTGATGCTCAGTGATGGAAAATCAAGATTTTCAATCAAAGGCAAGCCTATCTACCATTTTG
>Adh1-1a_P.hondoensis
TACTTCTGGGAGGCCAAGGTAGGACATTGTTTTGAGAAATTC-GTTGGAATGATCATTTTTG-AATTTCCATTTTTGAAATTCGATTAA-GGACTAATCAAAATAAAAAAA-TTGATGATATAGTGCGGTCGAATATCGATGACATAA------CTGATCATTTAAGTAAT---TTGGATTTGAAAA-TGATC-ATTGCTT---CTCCCAAGCATA----TTTCATTTTATTGATTCGAAATTCACATATTTTCA-ACACCAAATCTAAAATGGGTTTTCTATATTGCAGGGACAAAACCCTTTGTTTCCTAGAATTTATGGTCATGAGGCAGGAGGGTATGTACATTTATATAATCTTGTTACTAAATTAATAGAACACAGAGTT---CTATGTACAATTGAATCCTTGATCATGAATTATAACTCATGTGGATTGCTGGTTAATACT----------T-TTAGGATTGTGGAGAGTGTTGGTGAGGGCGTGACGGATCTGAAAGCCGGTGATCATGTCCTGCCAGTGTTCACAGGGGAATGCAAGGACTGCGCTCACTGCAAATCAGAAGAGAGCAACATGTGTGACCTCCTCAGGATAAACACTGACAGGGGAGTGATGCTCAGTGATGGAAAATCAAGATTTTCAATCAAAGGCAAGCCTATCTACCATTTTG
>Adh1-1a_Dangshansuli
TACTTCTGGGAGGCCAAGGTAGGACATTGTTTTGAGAAATTC-GTTGGAATGATCATTTTTG-AATTTCCATTTTTGAAATTCGATTAA-GAACTAATCAAAATAAAAAAA-TTGATGATATAGTGCGATCGAATATCGATGACATAA------CTGATCATTTAAGTAAT---TTGGATTTGAAAA-TGATC-ATTGCTT---CTCCCAAGCATA----TTTCATTTTATTGATTCGAAATTCACATATTTTCA-ACACCAAATCTAAAATGGGTTTTCTATATTGCAGGGACAAAACCCTTTGTTTCCTAGAATTTATGGTCATGAGGCAGGAGGGTATGTACATTTATATAATCTTGTTACTAAATTAATAGAACACAGAGTT---CTATGTACAATTGAATCCTTGATCATGAATTATAACTCATGTGGATTGCTGGTTAATACT----------T-TTAGGATTGTGGAGAGTGTTGGTGAGGGCGTGACGGATCTGAAAGCCGGTGATCATGTCCTGCCAGTGTTCACAGGGGAATGCAAGGACTGCGCTCACTGCAAATCAGAAGAGAGCAACATGTGTGACCTCCTCAGGATAAACACTGACAGGGGAGTGATGCTCAGTGATGGAAAATCAAGATTTTCAATCAAAGGCAAGCCTATCTACCATTTTG
>Adh1-1a_P.pyrifolia_Nijisseiki
TACTTCTGGGAGGCCAAGGTATGACATTGTTTTGAGAAGCTC-GTTGGAATGATCATTTTTG-AATTTCCATTCTTGAAATTCGATTAA-GAACTAATCAAAATAAAAAAA-TTGATGATATAGTGCGGTCGAATATCGATGACATAA------CTGATCATTTAAGTAAT---TTGGATTTGAAAA-TGATC-ATTGCTT---CTCCCAAGCATA----TTTCATTTTATGGATTCGAAATTCACATATTTTCA-ACACCAAATCTAAAATGGGGTTTCTATATTGCAGGGACAAAACCCTTTGTTTCCTAGAATTTATGGTCATGAGGCAGGAGGGTATGTACATTTATATAATCTTGTTACTAAATTAATAGAACACAGAGTT---CTATGTACAATTGAATCCTTGATCATGAATTATAACTCATGTGGATTGCTGGTTAATACT----------T-TTAGGATTGTGGAGAGTGTTGGTGAGGGCGTGACGGATCTGAAAGCCGGTGATCATGTCCTGCCAGTGTTCACAGGGGAATGCAAGGACTGCGCTCACTGCAAATCAGAAGAGAGCAACATGTGTGACCTCCTCAGGATAAACACTGACAGGGGAGTGATGCTCAGTGATGGAAAATCAAGATTTTCAATCAAAGGCAAGCCTATCTACCATTTTG
>Adh1-1a_P.betulaefolia_1/2
TACTTCTGGGAGGCCAAGGTATGACATTGTTTTGAGAAGTTC-GTTGGAATGATCATTTTTG-AATTTCCATTTTTGAAATTCGATTAA-GAACTAATCAAAATAAAAAAA-TTGATGATATAGTGCGGTCGAATATCGATGACATAA------CTGATCATTTAAGTAAT---TTGGATTTGAAAA-TGATC-ATTGCTT---CTCCCAAGCATA----TTTCATTTTATTGATTCGAAATTCACATATTTTCA-ACACCAAATCTAAAATGGGGTTTCTATATTGCAGGGACAAAACCCTTTGTTTCCTAGAATTTATGGTCATGAGGCAGGAGGGTATGTACATTTATATAATCTTGTTACTAAATTAATAGAACACAGAGTT---CTATGTACAATTGAATCCTTGATCATGAATTATAACTCATGTGGATTGCTGGTTAATACT----------T-TTAGGATTGTGGAGAGTGTTGGTGAGGGCGTGACGGATCTGAAAGCCGGTGATCATGTCCTGCCAGTGTTCACAGGGGAATGCAAGGACTGCGCTCACTGCAAATCAGAAGAGAGCAACATGTGTGACCTCCTCAGGATAAACACTGACAGGGGAGTGATGCTCAGTGATGGAAAATCAAGATTTTCAATCAAAGGCAAGCCTATCTACCATTTTG
>Adh1-1a_P.phaeocarpa_1/2
TACTTCTGGGAGGCCAAGGTATGACATTGTTTTGAGAAATTC-GTTGGAATGATCATTTTTG-AATTTCCATTTTTGAAATTCGATTAA-GAACTAATCAAAATAAAAAAA-TTGATGATATAGTGCGGTCGAATATCGATGACATAA------CTGATCATTTAAGTAAT---TTGGATTTGAAAA-TGATC-ATTGCTT---CTCCCAAGCATA----TTTCATTTTATTGATTCGAAATTCACATATTTTCA-ACACCAAATCTAAAATGGGGTTTCTATATTGCAGGGACAAAACCCTTTGTTTCCTAGAATTTATGGTCATGAGGCAGGAGGGTATGTACATTTATATAATCTTGTTACTAAATTAATAGAACACAGAGTT---CTATGTACAATTGAATCCTTGATCATGAATTATAACTCATGTGGATTGCTGGTTAATACT----------T-TTAGGATTGTGGAGAGTGTTGGTGAGGGCGTGACGGATCTGAAAGCCGGTGATCATGTCCTGCCAGTGTTCACAGGGGAATGCAAGGACTGCGCTCACTGCAAATCAGAAGAGAGCAACATGTGTGACCTCCTCAGGATAAACACTGACAGGGGAGTGATGCTCAGTGATGGAAAATCAAGATTTTCAATCAAAGGCAAGCCTATCTACCATTTTG
>Adh1-1a_P.phaeocarpa_2/2
TACTTCTGGGAGGCCAAGGTATGACATTGTTTTGAGAAATTC-GTTGGAATGATCATTTTTG-AATTTCCATTTTTGAAATTCGATTAA-GAACTAATCAAAATAAAAAAA-TTGATGATATAGTGCGGTCGAATATCGATGACATAA------CTGATCATTTAAGTAAT---TTGGATTTGAAAA-TGATC-ATTGCTT---CTCCCAAGCATA----TTTCATTTTATTGATTCGAAATTCACATATTCTCA-ACGCCAAATCTAAAATGGGGTTTCTATATTGCAGGGACAAAACCCTTTGTTTCCTAGAATTTATGGTCATGAGGCAGGAGGGTATGTACATTTATATAATCTTGTTACTAAATTAATAGAACACAGAGTT---CTATGTACAATTGAATCCTTGATCATGAATTATAACTCATGTGGATTGCTGGTTAATACT----------T-TTAGGATTGTGGAGAGTGTTGGTGAGGGCGTGACGGATCTGAAAGCCGGTGATCATGTCCTGCCAGTGTTCACAGGGGAATGCAAGGACTGCGCTCACTGCAAATCAGAAGAGAGCAACATGTGTGACCTCCTCAGGATAAACACTGACAGGGGAGTGATGCTCAGTGATGGAAAATCAAGATTTTCAATCAAAGGCAAGCCTATCTACCATTTTG
>Adh1-1a_P.ussuriensis_Nanguoli
TACTTCTGGGAGGCCAAGGTATGACATTGTTTTGAGAAATTC-GTTGGAATGATCATTTTTG-AATTTCCATTTTTGAAATTCGGTTAA-GAACTAATCAAAATAAAAAAA-TTGATGATATAGTGCGGTCGAGTATCGATGACATAA------CTGATCATTTAAGTAAT---TTGGATTTGAAAA-TGATC-ATTGCTT---CTCCCAAGCATA----TTTCATTTTATTGATTCGAAATTCACATACTTTCA-ACACCAAATCTAAAATGGGGTTTCTATATTGCAGGGACAAAACCCTTTGTTTCCTAGAATTTATGGTCATGAGGCAGGAGGGTATGTACATTTATATAATCTTGTTACTAAATTAATAGAACACAGAGTT---CTATGTACAATTGAATCCTTGATCATGAATTATAACTCATGTGGATTGCTGGTTAATACT----------T-TTAGGATTGTGGAGAGTGTTGGTGAGGGCGTGACGGATCTGAAAGCCGGTGATCATGTCCTGCCAGTGTTCACAGGGGAATGCAAGGACTGCGCTCACTGCAAATCAGAAGAGAGCAACATGTGTGACCTCCTCAGGATAAACACTGACAGGGGAGTGATGCTCAGTGATGGAAAATCAAGATTTTCAATCAAAGGCAAGCCTATCTACCATTTTG
>Adh1-1a_P.communis
TACTTCTGGGAAGCCAAGGTATGACATTGTTTTGAGAAATTC-GTTGGAATGATCATTTTTG-AATTTCCATTTTTGAAATTCGATTAA-GAACTAATCAAAATAAAAAAA-TTGACGATATAGTGCGGTCGAATATCGATGACATAA------TTGATCATTTAAGTAAT---TTGGATTTGAAAA-TGATC-ATTGCTT---CTCCCAAGCATA----TTTCATTTTATTGATTCGAAATTCACATATTTTCA-ACACCAAATCTAAAATGGGTTTTCTATATTGCAGGGACAAAACCCTTTGTTTCCTAGAATTTATGGTCATGAGGCAGGAGGGTATGTACATTTCTATAATCTTGTTACTAAATTAATAGAACACAGAGTT---CTATGTACAATTGAATCCTTGATCATGAATTATAACTCATGTGGATTGCTGGTTAATACT----------T-TTAGGATTGTGGAGAGTGTTGGTGAGGGCGTGATGGATCTGAAAGCCGGCGATCATGTCCTGCCAGTGTTCACAGGGGAATGCAAGGACTGCGCTCACTGCAAATCAGAAGAGAGCAACATGTGTGACCTCCTCAGGATAAACACTGACAGGGGAGTGATGCTCAGTGATGGAAAATCAAGATTTTCAATCAAAGGCAAGCCTATCTACCATTTTG
>Adh1-1P.sinkiangensis_Korlaxiangli
TACTTCTGGGAAGCCAAGGTATGACATTGTTTTGAGAAATTC-GTTGGAATGATCATTTTTG-AATTTCCGATTTTGAAATTCGATTAA-GAACTAATCAAAATAAAAAAAATTGACGATATAGTGCGGTCGAATATCGATGACATAA------TTGATCATTTAAGTGAT---TTGGATTTGAAAA-TGATC-ATTGCTT---CTCCCAAGCATA----TTTCATTTTATTGATTCGAAATTCACATATTTTCA-ACACCAAATCTAAAATGGGTTTTCTATATTGCAGGGACAAAACCCTTTGTTTCCTAGAATTTATGGTCATGAGGCAGGAGGGTATGTACATTTCTATAATCTTGTTACTAAATTAATAGAACACAGAGTT---CTATGTACAATTGAATCCTTGATCATGAATTATAACTCATGTGGATTGCTGGTTAATACT----------T-TTAGGATTGTGGAGAGTGTTGGTGAGGGCGTGACGGATCTGAAAGCCGGCGATCATGTCCTGCCAGTGTTCACAGGGGAATGCAAGGACTGCGCTCACTGCAAATCAGAAGAGAGCAACATGTGTGACCTCCTCAGGATAAACACTGACAGGGGAGTGATGCTCAGTGATGGAAAATCAAGATTTTCAATCAAAGGCAAGCCTATCTACCATTTTG
>Adh1-1a_P.elaeagrifolia
TACTTCTGGGAGGCCAAGGTATGACATTGTTTTGAGAAATTC-GTTGGAATGATCATTTTTG-AATTTCCATTTTTGAAATTCGATTAA-GAACTAATCAAAATAAAAAAA-TTGACAATATAGTGCGGTCGAATATCGATGACATAA------TTGATCATTTAAGTAAT---TTGGATTTGAAAA-TGATC-ATTGCTT---CTCCCAAGCATA----TTTCATTTTATTGATTCGAAATTCACATATTTTCA-ACACCAAATCTAAAATGGGTTTTCCATATTGCAGGGACAAAACCCTTTGTTTCCTAGAATTTATGGTCATGAGGCAGGAGGGTATGTACATTTCTATAATCTTGTTACTAAATTAATAGAACACAGAGTT---CTATGTACAATTGAATCCTTGATCATGAATTATAACTCATGTGGATTGCTGGTTAATACT----------T-TTAGGATTGTGGAGAGTGTTGGTGAGGGCGTGACGGATCTGAAAGCCGGCGATCATGTCCTGCCAGTGTTCACAGGGGAATGCAAGGACTGCGCTCACTGCAAATCAGAAGAGAGCAACATGTGTGACCTCCTCAGGATAAACACTGACAGGGGAGTGATGCTCAGTGATGGAAAATCAAGATTTTCAATCAAAGGCAAGCCTATCTACCATTTTG
>Adh1-1a_P.amygdaliformis
TACTTCTGGGAGGCCAAGGTATGACATTGTTTTGAGAAATTC-GTTGGAATGATCATTTTTG-AATTTCCATTTTTGAAATTCGATTAA-GAACTAATCAAAATAATAAAA-TTGACGATATAGTGCGGTCGAATATCGATGACATAA------TTGATCATTTAAGTAAT---TTGGATTTGAAAA-TGATC-ATTGCTT---CTCCCAAGCATA----TTTCATTTTATTGATTCGAAATTCACATATTTTCA-ACACCAAATCTAAAATGGGTTTTCTATATTGCAGGGACAAAACCCTTTGTTTCCTAGAATTTATGGTCATGAGGCAGGTGGGTATGTACATTTCTATAATCTTGTTACTAAATTAATAGAACACAGAGTT---CTATGTACAATTGAATCCTTGATCATGAATTATAACTCATGTGGATTGCTGGTTAATACT----------T-TTAGGATTGTGGAGAGTGTTGGTGAGGGCGTGACGGATCTGAAAGCCGGCGATCATGTCCTGCCAGTGTTCACAGGGGAATGCAAGGACTGCGCTCACTGCAAATCAGAAGAGAGCAACATGTGTGACCTCCTCAGGATAAACACTGACAGGGGAGTGATGCTCAGTGATGGAAAATCAAGATTTTCAATCAAAGGCAAGCCTATCTACCATTTTG
>Adh1-1a_M.neidzwetzkyana_1/3
TACTTCTGGGAGGCCAAGGTATGACATTGTTTTGAGAAATTC-GTTGGAATGACCATTTTTG-AATTTC--------------AATTAA-GAACTAATCAAAATAAAAAA--TTGATGATATGGTGCGGTTGAATATCGATGACATAA------CTGATCATTTAAGTAAT---TTGGATTTGAAAAATGATC-ATTGCTT---CTCCTAAGCATA----TTTCATTTTATTGATTCGAAATTCACATATTTACA-ACACCAAATCTAAAATGGGTTTTCTATGTTGCAGGGACAAAACCCTTTATTTCCTAGAATTTATGGTCATGAGGCAGGAGGGTATGTACATTTCTATAATCTTGTTACTAAATTAATAAAACACATAGGA---CTATGTACAATTGAATCCTTGATCATGAATTATAACTCATGTGGATTGCTGGTTAATACT----------T-TTAGGATTGTGGAGAGTGTTGGTGAGGGCGTGACGGATCTGAAAGCCGGCGATCATGTCCTGCCGGTGTTCACAGGGGAATGCAAGGACTGCGCTCACTGCAAATCAGAAGAGAGCAACATGTGTGACCTCCTCAGGATAAACACTGACAGGGGAGTGATGCTCAGTGATGGAAAATCAAGATTTTCAGTCAAAGGCAAGCCTATCTACCATTTTG
>Adh1-1a_M.sieboldii
TACTTCTGGGAGGCCAAGGTATGACATTGTTTTGAGAAATTC-GTTGGAATGACCATTTTTG-AATTTC--------------AATTAA-GAACTAATCAAAATAAAAAA--TTGATGATATGGTGCGGTTGAATATCGATGACATAA------CTGATCACTTAAGTAAT---TTGGATTTGAAAAATGATC-ATTGCTT---CTCCTAAGCATA----TTTCATTTTATTGATTCGAAATTCACATATTTACA-ACACCAAATCTAAAATGGGTTTTCTATGTTGCAGGGACAAAACCCTTTATTTCCTAGAATTTATGGTCATGAGGCAGGAGGGTATGTACATTTCTATAATCTTGTTACTAAATTAATAAAACACATAGGA---CTATGTACAATTGAATCCTTGATCATGAATTATAACTCATGTGGATTGCTGGTTAATACT----------T-TTAGGATTGTGGAGAGTGTTGGTGAGGGCGTGACGGATCTGAAAGCCGGCGATCATGTCCTGCCGGTGTTCACAGGGGAATGCAAGGACTGCGCTCACTGCAAATCAGAAGAGAGCAACATGTGTGACCTCCTCAGGATAAACACTGACAGGGGAGTGATGCTCAGTGATGGAAAATCAAGATTTTCAATCAAAGGCAAGCCTATCTACCATTTTG
>Adh1-1aM.rockii
TACTTCTGGGAGGCCAAGGTATGACATTGTTTTGAGAAATTC-GTTGGAATGACCATTTTTG-AATTTC--------------AATTAA-GAACTAATCAAAATAAAAAA--TTGATGATATGGTGCGGTTGAATATCGATGACATAA------CTGATCATTTAAGTAAT---TTGGATTTGAAAAATGATC-ATTGCTT---CTCCTAAGCATA----TTTCATTTTATTGATTCGAAATTCACATATTTACA-ACACCAAATCTAAAATGGGTTTTCTATGTTGCAGGGACAAAACCCTTTATTTCCTAGAATTTATGGTCATGAGGCAGGAGGGTATGTACATTTCTATAATCTTGTTACTAAATTAATAAAACACATAGGA---CTATGTACAATTGAATCCTTGATCATGAATTATAACTCATGTGGATTGCTGGTTAATACT----------T-TTAGGATTGTGGAGAGTGTTGGTGAGGGCGTGACGGATCTGAAAGCCGGCGATCATGTCCTGCCGGTGTTCACAGGGGAATGCAAGGACTGCGCTCACTGCAAATCAGAAGAGAGCAACATGTGTGACCTCCTCAGGATAAACACTGACAGGGGAGTGATGCTCAGTGATGGAAAATCAAGATTTTCAATCAAAGGCAAGCCTATCTACCATTTTG
>Adh1-1a_M.domestica_subsp.chinensis_1/2
TACTTCTGGGAGGCCAAGGTATGACATTGTTTTGAGAAATTC-GTTGGAATGACCATTCTTG-AATTTC--------------AATTAA-GAACTAATCAAAATAAAAAA--TTGATGATATGGTGCGGTTGAATATCGATGACATAA------CTGATCATTTAAGTAAT---TTGGATTTGAAAAATGATC-ATTGCTT---CTCCTAAGCATA----TTTCATTTTATTGATTCGAAATTCACATATTTACA-ACACCAAATCTAAAATGGGTTTTCTATGTTGCAGGGACAAAACCCTTTATTTCCTAGAATTTATGGTCATGAGGCAGGAGGGTATGTACATTTCTATAATCTTGTTACTAAATTAATAAAACACATAGGA---CTATGTACAATTGAATCCTTGATCATGAATTATAGCTCATGTGGATTGCTGGTTAATACT----------T-TTAGGATTGTGGAGAGTGTTGGTGAGGGCGTGACGGATCTGAAAGCCGGCGATCATGTCCTGCCGGTGTTCACAGGGGAATGCAAGGACTGCGCTCACTGCAAATCAGAAGAGAGCAACATGTGTGACCTCCTCAGGATAAACACTGACAGGGGAGTGATGCTCAGTGATGGAAAATCAAGATTTTCAATCAAAGGCAAGCCTATCTACCATTTTG
>Adh1-1a_M.domestica_subsp.chinensis_2/2
TACTTCTGGGAGGCCAAGGTATGACATTGTTTTGAGAAATTC-GTTGGAATGACCATTTTTT-AATTTC--------------AATTAA-GAACTAATCAAAATAAAAAA--TTGACGATATGGTGCGGTTGAATATCGATGACATAA------CTGATCATTTAAGTAAT---TTGGATTTGAAAAATGATC-ATTGCTT---CTCCCAAGCATA----TTTCATTTTATTGATTCGAAATTCACATATTTACA-ACACCAAATCTAAAATGGGTTTTCTATGTTGCAGGGACAAAACCCTTTATTTCCTAGAATTTATGGTCATGAGGCAGGAGGGTATGTACATTTCTATCATCTTGTTACTAAATTAATAAAACACATGGGT---CTATGTACAATTGAATCCTTGATCATGAATTATAACTCATGTGGATTGCTGGTTAATACT----------T-TTAGGATTGTGGAGAGTGTTGGTGAGGGCGTGACGGATCTGAAAGCCGGCGATCATGTCCTGCCGGTGTTCACAGGGGAATGCAAGGACTGCGCTCACTGCAAATCAGAAGAGAGCAACATGTGTGACCTCCTCAGGATAAACACTGACAGGGGAGTGATGCTCAGTGATGGAAAATCAAGATTTTCAATCAAAGGCAAGCCTATCTACCATTTTG
>Adh1-1a_M.neidzwetzkyana_2/3
TACTTCTGGGAGGCCAAGGTATGACATTGTTTTGAGAAATTC-GTTGGAATGACCATTCTTT-AATTTC--------------AATTAA-GAACTAATCAAAATAAAAAA--TTGACGATATGGTGCGGTTGAATATCGATGACATAA------CTGATCATTTAAGTAAT---TTGGATTTGAAAAATGATC-ATTGCTT---CTCCCAAGCATA----TTTCATTTTATTGATTCGAAATTCACATATTTACA-ACACCAAATCTAAAATGGGTTTTCTATGTTGCAGGGACAAAACCCTTTATTTCCTAGAATTTATGGTCATGAGGCAGGAGGGTATGTACATTTCTATCATCTTGTTACTAAATTAATAAAACACATAGGT---CTATGTACAATTGAATCCTTGATCACGAATTATAACTCATGTGGATTGCTGGTTAATACT----------T-TTAGGATTGTGGAGAGTGTTGGTGAGGGCGTGACGGATCTGAAAGCCGGCGATCATGTCCTGCCGGTGTTCACAGGGGAATGCAAGGACTGCGCTCACTGCAAATCAGAAGAGAGCAACATGTGTGACCTCCTCAGGATAAACACTGACAGGGGAGTGATGCTCAGTGATGGAAAATCAAGATTTTCAATCAAAGGCAAGCCTATCTACCATTTTG
>Adh1-1a_M.domestica_subsp.chinensis
TACTTCTGGGAAGCCAAGGTATGACATTGTTTTGAGAAATTC-GTTGGAATGACCATTTTTT-AATTTC--------------AATTAA-GAACTAATCAAAATAAAAAA--TTGACGATATGGTGCGGTTGAATATCGATGACATAA------CTGATCATTTAAGTAAT---TTGGATTTGAAAAATGATC-ATTGCTT---CTCCCAAGCATA----TTTCATTTTATTGATTCGAAATTCACATATTTACA-ACACCAAATCTAAAATGGGTTTTCTATGTTGCAGGGACAAAACCCTTTATTTCCTAGAATTTATGGTCATGAGGCAGGAGGGTATGTACATTTCTATCATCTTGTTACTAAATTAATAAAACACATAGGT---CTATGTACAATTGAATCCTTGATCATGAATTATAACTCATGTGGATTGCTGGTTAATACT----------T-TTAGGATTGTGGAGAGTGTTGGTGAGGGCGTGACGGATCTGAAAGCCGGCGATCATGTCCTGCCGGTGTTCACAGGGGAATGCAAGGACTGCGCTCACTGCAAATCAGAAGAGAGCAACATGTGTGACCTCCTCAGGATAAACACTGACAGGGGAGTGATGCTCAGTGATGGAAAATCAAGATTTTCAATCAAAGGCAAGCCTATCTACCATTTTG
>Adh1-1a_M.neidzwetzkyana_3/3
TACTTCTGGGAGGCCAAGGTATGACATTGTTTTGAGAAATTC-GTTGGAATGACCATTTTTT-AATTTC--------------AATTAA-GAACTAATCAAAATCAAATA--TTAATGATATAGTGCGGTTGAATATCGATGACATAA------CTGATCATTTAAGTAAT---TTGGATTTGAAAAATGATC-ATTGCTT---CTCCCAAGCATA----TTTCATTTTATTGATTCGAAATTCACATATTTACA-ACACCAAATCTAAAATGGGTTTTCTATATTGCAGGGACAAAACCCTTTATTTCCTAGAATTTATGGTCATGAGGCAGGAGGGTATGTACATTTCTATCATCTTGTTACTAAATTAATAAAACACATAGGA---CTATGTACAATTGAATCCTTGATCATGAATTATAACTCATGTGGATTGCTGGTTAATACT----------T-TTAGGATTGTGGAGAGTGTTGGTGAGGGCGTGACGGATCTGAAAGCCGGCGATCATGTCCTGCCGGTGTTCATAGGGGAATGCAAGGACTGCGCTCACTGCAAATCAGAAGAGAGCAACATGTGTGACCTCCTCAGGATAAACACTGACAGGGGAGTGATGCTCAGTGATGGAAAATCAAGATTTTCAATCTAAGGCAAGCCTATCTACCATTTTG
>Adh1-1b_P.ussuriensis_Nanguoli_1/4
TACTTCTGGGAGGCCAAGGTATGGCATTGTTTTGAGAAATTC-ATGGGAATAAACATTTTTG-AATTTC--------------GATTAA-GAACTAATCAAAATCAAATA--TTAACGATATAGTATGGTCGAATATCGATGACATAA------CCGATGATTTAAGTAAT---TTGGATTTGAAAAATGATC-ATTGCTT---CTCCCAAGCATA----TTTCATTTTATTGATTCAAGATTCACATATTTACA-ACACCAAATCTAAAATGGGTTTTCTATATTGCAGGGACAAAACCCTTTGTTTCCTAGAACTTATGGTCATGAGGCAGGAGGGTATGTACATTTCTATAATCTTGTTACCAAATTAATAAAACACATAGGCAGACTATGTACAATTGAATCATTGATCATGAATTATAACTTATGTGGATTGCTGGTGAATACT----------T-TTAGGATTGTGGAAAGTATTGGTGAGGGCGTGACAGATCTGAAGGCCGGCGATCATGTCCTGCCGGTGTTCACAGGGGAATGCAAGGACTGCGCTCACTGCAAATCAGAAGAGAGCAACATGTGTGACCTCCTCAGGATAAACACTGACAGGGGAGTGATGCTCAGTGATGGAAAATCAAGATTTTCAATCAAAGGCAAGCCTATCTACCATTTTG
>Adh1-1P.pyrifolia_Cuiguan
TACTTCTGGGAGGCCAAGGTATGGCATTGTTTTGAGAAATTC-ATGGGAATAAACATTTTTG-AATTTC--------------GATTAA-GAACTAATCAAAATCAAATA--TTAACGATATAGTATGGTCGAATATCGATGACATAA------CCGATGATTTAAGTAAT---TTGGATTTGAAAAATGATC-ATTGCTT---CTCCCAAGCATA----TTTCATTTTATTGATTCAAGATTCACATATTTACA-ACACCAAATCTAAAATGGGTTTTCTATATTGCAGGGACAAAACCCTTTGTTTCCTAGAATTTATGGTCATGAGGCAGGAGGGTATGTACATTTCTATAATCTTGTTACCAAATTAATAAAACACATAGGCAGACTATGTACAATTGAATCATTGATCATGAATTATAACTTATGTGGATTGCTGGTGAATACT----------T-TTAGGATTGTGGAGAGTATTGGTGAGGGCGTGACAGATCTGAAGGCCGGCGATCATGTCCTGCCGGTGTTCACAGGGGAATGCAAGGACTGCGCTCACTGCAAATCAGAAGAGAGCAACATGTGTGACCTCCTCAGGATAAACACTGACAGGGGAGTGATGCTCAGTGATGGAAAATCAAGATTTTCAATCAAAGGCAAGCCTATCTACCATTTTG
>Adh1-1b_P.phaeocarpa_3/3
TACTTCTGGGAGGCCAAGGTATGGCATTGTTTTGAGAAATTC-ATGGGAATAAACATTTTTG-AATTTC--------------GATTAA-GAACTAATCAAAATCAAATA--TTAACGATATAGTATGGTCGAATATCGATGACATAA------CCGATGATTTAAGTAAT---TTGGATTTGAAAAATGATC-ATTGCTT---CTCCCAAGCATA----TTTCATTTTATTGATTCAAGATTCACATATTTACA-ACACCAAATCTAAAATGGGTTTCCTATATTGCAGGGACAAAACCCTTTGTTTCCTAGAATTTATGGTCATGAGGCAGGAGGGTATGTACATTTCTATAATCTTGTTACCAAATTAATAAAACACATAGGCAGACTATGTACAATTGAATCATTGATCATGAATTATAACTTATGTGGATTGCTGGTGAATACT----------T-TTAGGATTGTGGAGAGTATTGGTGAGGGCGTGACAGATCTGAAGGCCGGCGATCAAGTCCTGCCGGTGTTCACAGGGGAATGCAAGGACTGCGCTCACTGCAAATCAGAAGAGAGCAACATGTGTGACCTCCTCAGGATAAACACTGACAGGGGAGTGATGCTCAGTGATGGAAAATCAAGATTTTCAATCAAAGGCAAGCCTATCTACCATTTTG
>Adh1-1b_P.phaeocarpa_2/3
TACTTCTGGGAGGCCAAGGTATGGCATTGTTTTGAGAAATTC-ATGGGAATAAACATTTTTG-AATTTC--------------GATTAA-GAACTAATCAAAATCAAATA--TTAACGATATAGTATGGTCGAATATCGATGACATAA------CCGATGATTTAAGTAAT---TTGGATTTGAAAAATGATC-ATTGCTT---CTCCCAAGCATA----TTTCATTTTATTGATTCAAGATTCACATATTTACA-ACACCAAATCTAAAATGGGTTTTCTATATTGCAGGGACAAAACCCTTTGTTTCCTAGAATTTATGGTCATGAGGCAGGAGGGTATGTACATTTCTATAATCTTGTTACCAAATTAATAAAACACATAGGCAGACTATGTACAATTGAATCATTGATCATGAATTATAACTTATGTGGATTGCTGGTGAATACT----------T-TTAGGATTGTGGAGAGTATTGGTGAGGGCGTGACAGATCTGAAGGCCGGCGATCATGTCCTGCCGGTGTTCACAGGGGAATGCAAGGACTGCGCTCACTGCAAATCAGAAGAGAGCAACATGTGTGACCTCCTCAGGATAAACACTGACAGGGGAGTGATGCTCAGTGATGGAAAATCAAGATTTTCAATCAAAGGCAAGCCTATCTACCATTTTG
>Adh1-1b_P.pyrifolia_Chojuro_3/3
TACTTCTGGGAGGCCAAGGTATGGCATTGTTTTGAGAAATTC-ATGGGAATAAACATTTTTG-AATTTC--------------GATTAA-GAACTAATCAAAATCAAATA--TTAACGATATAGTATGGTCGAATATCGATGACATAA------CCGATGATTTAAGTAAT---TTGGATTTGAAAAATGATC-ATTGCTT---CTCCCAAGCATA----TTTCATTTTATTGATTCAAGATTCACATATTTACA-ACACCAAATCTAAAATGGGTTTTCTATATTGCAGGGACAAAACCCTTTGTTTCCTAGAATTTATGGTCATGAGGCAGGAGGGTATGTACATTTCTATAATCTTGTTACCAAATTAATAAAACACATAGGCAGACTATGTACAATTGAATCATTGATCATGAATTATAACTTATGTGGATTGCTGGTGAATACT----------T-TTAGGATTGTGGAGAGTATTGGTGAGGGCGTGACAGATCTGAAGGCCGGCGATCATGTCCTGCCGGTGTTCACAGGGGAATGCAAGGACTGCGCTCACTGCAAATCAGAAGAGAGCAACATGTGTGACCTCCTCAGGATAAACACTGACAGGGGAGTGATGCTCAGTGATGGAAAATCAAGATTTTCAATCAAAGGCAAGCCTATCTACCATTTTG
>Adh1-1b_P.pyrifolia_Chojuro_2/3
TACTTCTGGGAGGCCAAGGTATGGCATTGTTTTGAGAAATTC-ATGGGAATAAACATTTTTG-AATTTC--------------GATTAA-GAACTAATCAAAATCAAATA--TTAACGATATAGTATGGTCGAATATCGATGACATAA------CCGATGATTTAAGTAAT---TTGGATTTGAAAAATGATC-ATTGCTT---CTCCCAAGCATA----TTTCATTTTATTGATTCAAGATTCACATATTTACA-ACACCAAATCTAAAATGGGTTTTCTATATTGCAGGGACAAAACCCTTTGTTTCCTAGAATTTATGGTCATGAGGCAGGAGGGTATGTACATTTCTATAATCTTATTACCAAATTAATAAAACACATAGGCAGACTATGTACAATTGAATCATTGATCATGAATTATAACTTATGTGGATTGCTGGTGAATACT----------T-TTAGGATTGTGGAGAGTATTGGTGAGGGCGTGACAGATCTGAAGGCCGGCGATCATGTCCTGCCGGTGTTCACAGGGGAATGCAAGGACTGCGCTCACTGCAAATCAGAAGAGAGCAACATGTGTGACCTCCTCAGGATAAACACTGACAGGGGAGTGATGCTCAGTGATGGAAAATCAAGATTTTCAATCAAAGGCAAGCCTATCTACCATTTTG
>Adh1-1b_P.pyrifolia_Nijisseiki_3/3
TACTTCTGGGAGGCCAAGGTATGGCATTGTTTTGAGAAATTC-ATGGGAATAAACATTTTTG-AATTTC--------------GATTAA-GAACTAATCAAAATCAAATA--TTAACGATATAGTATGGTCGAATATCGATGACATAA------CCGATGATTTAAGTAAT---TTGGATTTGAAAAATGATC-ATTGCTT---CTCCCAAGCATA----TTTCATTTTATTGATTCAAGATTCACATATTTACA-ACACTAAATCTAAAATGGGTTTTCTATATTGCAGGGACAAAACCCTTTGTTTCCTAGAATTTATGGTCATGAGGCAGGAGGGTATGTACATTTCTATAATCTTGTTACCAAATTAATAAAACACATAGGCAGACTATGTACAATTGAATCATTGATCATGAATTATAACTTATGTGGATTGCTGGTGAATACT----------T-TTAGGATTGTGGAGAGTATTGGTGAGGGCGTGACAGATCTGAAGGCCGGCGATCATGTCCTGCCGGTGTTCACAGGGGAATGCAAGGACTGCGCTCACTGCAAATCAGAAGAGAGCAACATGTGTGACCTCCTCAGGATAAACACTGACAGGGGAGTGATGCTCAGTGATGGAAAATCAAGATTTTCAATCAAAGGCAAGCCTATCTACCATTTTG
>Adh1-1b_P.phaeocarpa_1/3
TACTTCTGGGAGGCCAAGGTATGGCATTGTTTTGAGAAATTC-ATGGGAATAAACATTTTTG-AATTTC--------------GATTAA-GAACTAATCAAAATCAAATA--TTAACGATATAGTATGGTCGAATATCGATGACATAA------CCGATGATTTAAGTAAT---TTGGATTTGAAAAATGATC-ATTGCTT---CTCCCAAGCATA----TTTCATTTTATTGATTCAAGATTCACATATTTGCA-ACACCAAATCTAAAATGGGTTTTCTATATTGCAGGGACAAAACCCTTTGTTTCCTAGAATTTATGGTCATGAGGCAGGAGGGTATGTACATTTCTATAATCTTGTTACCAAATTAATAAAACACATAGGCAGACTATGTACAATTGAATCATTGATCATGAATTATAACTTATGTGGATTGCTGGTGAATACT----------T-TTAGGATTGTGGAGAGTATTGGTGAGGGCGTGACAGATCTGAAGGCCGGCGATCATGTCCTGCCGGTGTTCACAGGGGAATGCAAGGACTGCGCTCACTGCAAATCAGAAGAGAGCAACATGTGTGACCTCCTCAGGATAAACACTGACAGGGGAGTGATGCTCAGTGATGGAAAATCAAGATTTTCAATCAAAGGCAAGCCTATCTACCATTTTG
>Adh1-1b_P.pyrifolia_Chojuro_1/3
TACTTCTGGGAGGCCAAGGTATGGCATTGTTTTGAGAAATTC-ATGGGAATAAACATTTTTG-AATTTC--------------GATTAA-GAACTAATCAAAATCAAATA--TTAACGATATAGTATGGTCGAATATCGATGACATAA------CCGATGATTTAAGTAAT---TTGGATTTGAAAAATGATC-ATTGCTT---CTCCCAAGCATA----TTTCATTTTATTGATTCAAGATTCACATATTTACA-ACACCAAATCTAAAATGGGTTTTCTATATTGCAGGGACAAAACCCTTTGTTTCCTAGAATTTATGGTCATGAGGCAGGAGGGTATGTACATTTCTATAATCTTGTTACCAAATTAATAAAACACATAGGCAGACTATGTACAATTAAATCATTGATCATGAATTATAACTTATGTGGATTGCTGGTGAATACT----------T-TTAGGATTGTGGAGAGTATTGGTGAGGGCGTGACAGATCTGAAGGCCGGCGATCATGTCCTGCCGGTGTTCACAGGGGAATGCAAGGACTGCGCTCACTGCAAATCAGAAGAGAGCAACATGTGTGACCTCCTCAGGATAAACACTGACAGGGGAGTGATGCTCAGTGATGGAAAATCAAGATTTTCAATCAAAGGCAAGCCTATCTACCATTTTG
>Adh1-1b_P.hondoensis
TACTTCTGGGAGGCCAAGGTATGGCATTGTTTTGAGAAATTC-ATGGGAATAAACATTTTTG-AATTTC--------------GATTAA-GAACTAATCAAAATCAAATA--TTAACGATATAGTATGGTCGAATATCGATGACATAA------CCGATGATTTAAGTAAT---TTGGATTTGAAAAATGATC-ATTGCTT---CTCCCAAGCATA----TTTCATTTTATTGATTCAAGATTCACATATTTACA-ACACCAAATCTAAAATGGGTTTTCTATATTGCAGGGACAAAACCCTTTGTTTCCTAGAATTTATGGCCATGAGGCAGGAGGGTATGTACATTTCTATAATCTTGTTACCAAATTAATAAAACACATAGGCAGACTATGTACAATTGTATCATTGATCATGAATTATAACTTATGTGGATTGCTGGTGAATACT----------T-TTAGGATTGTGGAGAGTATTGGTGAGGGCGTGACAGATCTGAAGGCCGGCGATCATGTCCTGCCGGTGTTCACAGGGGAATGCAAGGACTGCGCTCACTGCAAATCAGAAGAGAGCAACATGTGTGACCTCCTCAGGATAAACACTGACAGGGGAGTGATGCTCAGTGATGGAAAATCAAGATTTTCAATCAAAGGCAAGCCTATCTACCATTTTG
>Adh1-1b_P.hopeinsis
TACTTCTGGGAGGCCAAGGTATGGCATTGTTTTGAGAAATTC-ATGGGAATAAACATTTTTG-AATTTC--------------GATTAA-GAACTAATCAAAATCAAATA--TTAACGATATAGTATGGTCGAATATCGATGACATAA------CCGATGATTTAAGTAAT---TTGGATTTGAAAAATGATC-ATTGCTT---CTCCCAAGCATA----TTTCATTTTATTGATTCAAGATTCACATATTTACA-ACACCAAATCTAAAATGGGTTTTCTATATTGCAGGGACAAAACCCTTTGTTTCCTAGAATTTATGGTCATGAGGCAGGAGGGTATGTACATTTCTATAATCTTGTTACCAAATTAATAAAACACATAGGCGGACTATGTACAATTGAATCATTGATCATGAATTATAACTTATGTGGATTGCTGGTGGATACT----------T-TTAGGATTGTGGAGAGTATTGGTGAGGGCGTGACAGATCTGAAGGCCGGCGATCATGTCCTGCCGGTGTACACAGGGGAATGCAAGGACTGCGCTCACTGCAAATCAGAAGAGAGCAACATGTGTGACCTCCTCAGGATAAACACTGACAGGGGAGTGATGCTCAGTGATGGAAAATCAAGATTTTCAATCAAAGGCAAGCCTATCTACCATTTTG
>Adh1-1b_P.xerophila
TACTTCTGGGAGGCCAAGGTATGGCATTGTTTTGAGAAATTC-ATGGGAATAAACATTTTTG-AATTTC--------------GATTAA-GAACTAATCAAAATCAAATA--TTAACGATATAGTATGGTCGAATATCGATGACATAA------CCGATGATTTAAGTAAT---TTGGATTTGAAAAATGATC-ATTGCTT---CTCCCAAGCATA----TTTCATTTTATTGATTCAAGATTCACATATTTACA-ACACCAAATCTAAAATGGGTTTTCTATATTGCAGGGACAAAACCCTTTGTTTCCTAGAATTTATGGTCATGAGGCAGGAGGGTATGTACATTTCTATAATCTTGTTACCAAATTAATAAAACACATAGGCGGACTATGTACAATTGAATCATTGATCATGAATTATAACTTATGTGGATTGCTGGTGAATACT----------T-TTAGGATTGTGGAGAGTATTGGTGAGGGCGTGACAGATCTGAAGGCCGGCGATCATGTCCTGCCGGTGTTCACAGGGGAATGCAAGGACTGCGCTCACTGCAAATCAGAAGAGAGCAACATGTGTGACCTCCTCAGGATAAACACTGACAGGGGAGTGATGCTCAGTGATGGAAAATCAAGATTTTCAATCAAAGGCAAGCCTATCTACCATTTTG
>Adh1_1NanguoAdh3__P.ussuriensis_Nang...
TACTTCTGGGAGGCCAAGGTATGGCATTGTTTTGAGAAATTC-ATGGGAATAAACATTTTTG-AATTTC--------------GATTAA-GAACTAATCAAAATCAAATA--TTAACGATATAGTTTGGTCGAATATCGATGACATAA------CCGATGATTTAAGTAAT---TTGGATTTGAAAAATGATC-ATTGCTT---CTCCCAAGCATA----TTTCATTTTATTGATTCAAGATTCACATATTTACA-ACACCAAATCTAAAATGGGTTTTCTATATTGCAGGGACAAAACCCTTTGTTTCCTAGAATTTATGGTCATGAGGCAGGAGGGTATGTACATTTCTATAATCTTGTTACCAAATTAATAAAACACATAGGCAGACTATGTACAATTGAATCATTGATCATGAATTATAACTTATGTGGATTGCTGGTGAATACT----------T-TTAGGATTGTGGAGAGTATTGGTGAGGGCGTGACAGATCTGAAGGCCGGCGATCATGTCCTGCCGGTGTTCACAGGGGAATGCAAGGACTGCGCTCACTGCAAATCAGAAGAGAGCAACATGTGTGACCTCCTCAGGATAAACACTGACAGGGGAGTGATGCTCAGTGATGGAAAATCAAGATTTTCAATCAAAGGCAAGCCTATCTACCATTTTG
>Adh1-1b_P.sinkiangensis_Korlaxiangli
TACTTCTGGGAGGCCAAGGTATGGCATTGTTTTGAGAAATTC-ATGGGAATAAACATTTTTG-AATTTC--------------GATTAA-GAACTAATCAAAATCAAATA--TTAACGATATAGTATGGTCGAATATCGATGACATAA------CCGATGATTTAAGTAAT---TTGGATTTGAAAAATGATC-ATTGCTT---CTCCCAAGCATA----TTTCAGTTTATTGATTCAAGATTCACATATTTACA-ACACCAAATCTAAAATGGGTTTTCTATATTGCAGGGACAAAACCCTTTGTTTCCTAGAATTTATGGTCATGAGGCAGGAGGGTATGTACATTTCTATAATCTTGTTACCAAATTAATAAAACACATAGGCAGACTATGTACAATTGAATCATTGATCATGAATTATAACTTATGTGGATTGCTGGTGAATACT----------T-TTAGGATTGTGGAGAGTATTGGTGAGGGCGTGACAGATCTGAAGGCCGGCGATCATGTCCTGCCGGTGTTCACAGGGGAATGCAAGGACTGCGCTCACTGCAAATCAGAAGAGAGCAACATGTGTGACCTCCTCAGGATAAACACTGACAGGGGAGTGATGCTCAGTGATGGAAAATCAAGATTTTCAATCAAGGGCAAGCCTATCTACCATTTTG
>Adh1-1b_P.pyrifolia_Nijisseiki_1/3
TACTTCTGGGAGGCCAAGGTATGGCATTGTTTTGAGAAATTC-ATGGGAATAAACATTTTTG-AATTTC--------------GATTAA-GAACTAATCAAAATCAAATA--TTAACGATATAGTATGGTCGAATATCGATGACATAA------CCGATGATTTAAGTAAT---TTGGATTTGAAAAATGATC-ATTGCTT---CTCCCAAGCATA----TTTCAGTTTATTGATTCAAGATTCACATATTTACA-ACACCAAATCTAAAATGGGTTTTCTATATTGCAGGGACAAAACCCTTTGTTTCCTAGAATTTATGGTCATGAGGCAGGAGGGTATGTACATTTCTATAATCTTGTTACCAAATTAATAAAACACATAGGCAGACTATGTACAATTGAATCATTGATCATGAATTATAACTTATGTGGATTGCTGGTGAATACT----------T-TTAGGATTGTGGAGAGTATTGGTGAGGGCGTGACAGATCTGAAGGCCGGCGATCATGTCCTGCCGGTGTTCACAGGGGAATGCAAGGACTGCGCTCACTGCAAATCAGAAGAGAGCAACATGTGTGACCTCCTCAGGATAAACACTGACAGGGGAGTGATGCTCAGTGATGGAAAATCAAGATTTTCAATCAAGGGCAAGCCTATCTACCATTTTG
>Adh1-1b_P.pyrifolia_Nijisseiki_2/3
TACTTCTGGGAGGCCAAGGTATGGCATTGTTTTGAGAAATTC-ATGGGAATAAACATTTTTG-AATTTC--------------GATTAA-GAACTAATCAAAATCAAATA--TTAACGATATAGTATGGTCGAATATCGATGACATAA------CCGATGATTTAAGTAAT---TTGGATTTGAAAAATGATC-ATTGCTT---CTCCCAAGCATA----TTTCAGTTTATTGATTCAAGATTCACATATTTACA-ACACCAAATCTAAAATGGGTTTTCTATATTGCAGGGACAAAACCCTTTGTTTCCTAGAATTTATGGTCATGAGGCAGGAGGGTATGTACATTTCTATAATCTTGTTACCAAATTAATAAAACACATAGGCAGACTATGTACAATTGAATCATTGATCATGAATTATAACTTATGTGGATTGCTGGTGAATACT----------T-TTAGGATTGTGGAGAGTATTGGTGAGGGCGTGACAGATCTGAAGGCCGGCGATCATGTCCTGCCGGTGTTCACAGGGGAATGCAAGGACTGCGCTCACTGCAAATCAGAAGAGAGCAACATGTGTGACCTCCTCAGGATAAACACTGACAGGGGAGTGATGCTCGGTGATGGAAAATCAAGATTTTCAATCAAAGGCAAGCCTATCTACCATTTTG
>Adh1-1b_CWPDangshansuli
TACTTCTGGGAGGCCAAGGTATGGCATTGTTTTGAGAAATTC-ATGGGAATAAACATTTTTG-AATTTC--------------GATTAA-GAACTAATCAAAATCAAATA--TTAACGATATAGTATGGTCGAATATCGATGACATAA------CCGATGATTTAAGTAAT---TTGGATTTGAAAAATGATC-ATTGCTT---CTCCCAAGCATA----TTTCATTTTATTGATTCAAGATTCACATATTTACA-ACACCAAATCTAAAATGGGTTTTCTATATTGCAGGGACAAAACCCTTTGTTTCCTAGAATTTATGGTCATGAGGCAGGAGGGTATGTACATTTCTATAATCTTGTTACCAAATTAATAAAACACATAGGCAGACTATGTACAATTGAATCATTGATCATGAATTATAACTTATGTGGATTGCTGGTGAATACT----------T-TTAGGATTGTGGAGAGTATTGGTGAGGGCGTGACAGATCTGAAGGCCGGCGATCATGTCCTGCCGGTGTTCACAGGGGAATGCAAGGACTGCGCTCACTGCAAATCAGAAGAGAGCAACATGTGTGACCTCCTCCGGATAAACACTGACAGGGGAGTGATGCTCGGTGATGGAAAATCAAGATTTTCAATCAAAGGCAAGCCTATCTACCATTTTG
>Adh1-1b_P.pashia_2
TACTTCTGGGAGGCCAAGGTATGATATTGTTTTGAGAAATTC-ATGGGAATAAACATTTTTG-AATTTC--------------GATTAA-GAACTAATCAAAATCAAATA--TTAACGATATAGTATGGTCGAATATCGATGACATAA------CCGATGATTTAAGTAAT---TTGGATTTGAAAAATGATC-ATTGCTT---CTCCCAAGCATA----TTTCATTTTATTGATTCAAGATTCACATATTTACA-ACACCAAATCTAAAATGGGTTTTCTATATTGTAGGGACAAAACCCTTTGTTTCCTAGAATTTATGGTCATGAGGCAGGAGGGTATGTACATTTCTATAATCTTGTTACCAAATTAATAAAACACATAGGCAGACTATGTACAATTGAATCATTGATCATGAATTATAACTTATGTGGATTGCTGGTGAATACT----------T-TTAGGATTGTGGAGAGTATTGGTGAGGGCGTGACAGATCTGAAGGCCGGCGATCATGTCCTGCCGGTGTTCACAGGGGAATGCAAGGACTGCGCTCACTGCAAATCAGAAGAGAGCAACATGTGTGACCTCCTCAGGATAAACACTGACAGGGGAGTGATGCTCGGTGATGGAAAATCAAGATTTTCAATCAAAGGCAAGCCTATCTACCATTTTG
>Adh1-1b_P.ussuriensis_Jianbali
TACTTCTGGGAGGCCAAGGTATGACATTGTTTTGAGAAATTC-ATGGGAATGAACATTTTTG-AATTTC--------------GATTAA-GAACTAATCAAAATCAAATA--TTAACGATATAGTACAGTCGAATATCGATGACATAA------CCGATGATTTAAGTAATAATTTGGATTTGAAAAATGATC-ATTGCTT---CTCCCAAGCATA----TTTCATTTTATTAATTCAAGATTCACATATTTACA-ACACCAACTCTAAAATGGGTTTTCTATATTGCAGGAACAAAACCCTTTGTTTCCTAGAATTTATGGTCATGAGGCAGGAGGGTATGTACATTTCTATAATCTTGTTACCAAATTAATAAAACACATAGGCAGACTATTTACAATTGAATCATTGATCATGAATTATAACTTATGTGGATTGCTGGTGAATACT----------T-TTAGGATTGTGGAGAGTATTGGTGAGGGTGTGACGGATCTGAAGGCCGGCGATCATGTCCTGCCGGTGTTCACAGGGGAATGCAAGGACTGCGCTCACTGCAAATCAGAAGAGAGCAACATGTGTGACCTCCTCAGGATAAACACTGACAGGGGAGTGATGCTCAGTGATGGAAAGTCAAGTTTTTCAATCAAAGGCAAGCCTATCTACCATTTTG
>Adh1-1b_P.ussuriensis_Yaguang
TACTTCTGGGAGGCCAAGGTATGACATTGTTTTGAGAAATTC-ATGGGAATGAACATTTTTG-AATTTC--------------GATTAA-GAACTAATCAAAATCAAATA--TTAACGATATAGTACAGTCGAATATCGATGACATAA------CCGATGATTTAAGTAATAATTTGGATTTGAAAAATGATC-ATTGCTT---CTCCCAAGCATA----TTTCATTTTATTAATTCAAGATTCACATATTTACA-ACACCAACTCTAAAATGGGTTTTCTATATTGCAGGAACAAAACCCTTTGTTTCCTAGAATTTATGGTCATGAGGCAGGAGGGTATGTACATTTCTATAATCTTGTTACCAAATTAATAAAACACATAGGCAGACTATTTACAATTGAATCATTGATCATGAATTATAACTTATGTGGATTGCTGGTGAATACT----------T-TTAGGATTGTGGAGAGTATTGGTGAGGGTGTGACGGATCTGAAGGCCGGCGATCATGTCCTGCCGGTGTTCACAGGGGAATGCAAGGACTGCGCACACTGCAAATCAGAAGAGAGCAACATGTGTGACCTCCTCAGGATAAACACTGACAGGGGAGTGATGCTCAGTGATGGAAAGTCAAGATTTTCAATCAAAGGCAAGCCTATCTACCATTTTG
>Adh1-1b_P.ussuriensis_Nanguoli_4/4
TACTTCTGGGAGGCCAAGGTATGACATTGTTTTGAGAAATTC-ATGGGAATGAACATTTTTG-AATTTC--------------GATTAA-GAACTAATCAAAATCAAATA--TTAACGATATAGTACAGTCGAATATCGATGACATAA------CCGATGATTTAAGTAATAATTTGGATTTGAAAAATGATC-ATTGCTT---CTCCCAAGCATA----TTTCATTTTATTAATTCAAGATTCACATATTTACA-ACACCAACTCTAAAATGGGTTTTCTATATTGCAGGAACAAAACCCTTTGTTTCCTAGAATTTATGGTCATGAGGCAGGAGGGTATGTACATTTCTATAATCTTGTTACCAAATTAATAAAACACATAGGCAGACTATTTACAATTGAATCATTGATCATGAATTATAACTTATGTGGATTGCTGGTGAATACT----------T-TTAGGATTGTGGAGAGTATTGGTGAGGGTGTGACGGATCTGAAGGCCGGCGATCATGTCCTGCCGGTGTTCACAGGGGAATGCAAGGACTGCGCTCACTGCAAATCAGAAGAGAGCAACATGTGTGACCTCCTCAGGATAAACACTGACAGGGGAGTGATGCTCAGTGATGGAAAGTCAAGATTTTCAATCAAAGGCAAGCCTATCTACCATTTTG
>Adh1_1NanguoAdh2_P.ussuriensis_Nanguoli
TACTTCTGGGAGGCCAAGGTATGACATTGTTTTGAGAAATTC-ATGGGAATGAACATTTTTG-AATTTC--------------GATTAA-GAACTAATCAAAATCAAATA--TTAACGATATAGTACAGTCGAATATCGACGACATAA------CCGATGATTTAAGTAATAATTTGGATTTGAAAAATGATC-ATTGCTT---CTCCCAAGCATA----TTTCATTTTATTAATTCAAGATTCACATATTTACA-ACACCAACTCTAAAATGGGTTTTCTATATTGCAGGAACAAAACCCTTTGTTTCCTAGAATTTATGGTCATGAGGCAGGAGGGTATGTACATTTCTATAATCTTGTTACCAAATTAATAAAACACATAGGCAGACTATTTACAATTGAATCATTGATCATGAATTATAACTTATGTGGATTGCTGGTGAATACT----------T-TTAGGATTGTGGAGAGTATTGGTGAGGGTGTGACGGATCTGAAGGCCGGCGATCATGTCCTGCCGGTGTTCACAGGGGAATGCAAGGACTGCGCTCACTGCAAATCAGAAGAGAGCAACATGTGTGACCTCCTCAGGATAAACACTGACAGGGGAGTGATGCTCAGTGATGGAAAGTCAAGATTTTCAATCAAAGGCAAGCCTATCTACCATTTTG
>Adh1-1b_P.dimorphophylla_1/2
TACTTCTGGGAGGCCAAGGTATGACATTGTTTTGAGAAATTC-ATGGGAATGAACATTTTTG-AATTTC--------------GATTAA-GAACTAATCAAAATCAAATA--TTAACGATATAGTACAGTTGAATATCGATGACATAA------CCGATGATTTAAGTAATAATTTGGATTTGAAAAATGATC-ATTGGTT---CTCCCAAGCATA----TTTCATTTTATTAATTCAAGATTCACATATTTACA-ACACCAACTCTAAAATGGGTTTTCTATATTGCAGGGACAAAACCCTTTGTTTCCTAGAATTTATGGTCATGAGGCAGGAGGGTATGTACATTTCTATAATCTTGTTACCAAATTAATAAAACACATAGGCAGACTATTTACAATTGAATCATTGATCATGAATTATAACTTATGTGGATTGCTGGTGAATACT----------T-TTAGGATTGTGGAGAGTATTGGTGAGGGTGTGACGGATCTGAAGGCCGGCGATCATGTCCTGCCGGTGTTCACAGGGGAATGCAAGGACTGCGCTCACTGCAAATCAGAAGAGAGCAACATGTGTGACCTCCTCAGGATAAACACTGACAGGGGAGTGATGCTCAGTGATGGAAAGTCAAGATTTTCAATCAAAGGCAAGCCTATCTACCATTTTG
>Adh1-1b_P.fauriei_1/2
TACTTCTGGGAGGCCAAGGTATGACATTGTTTTGAGAAATTC-ATGGGAATGAACATTTTTG-AATTTC--------------GATTAA-GAACTAATCAAAATCAAATA--TTAACGATATAGTACAGTTGAATATCGATGACATAA------CCGATGATTTAAGTAATAATTTGGATTTGAAAAATGATC-ATTGGTT---CTCCCAAGCATA----TTTCATTTTATTAATTCAAGATTCACATATTTACA-ACACCAACTCTAAAATGGGTTTTCTATATTGCAGGGACAAAACCCTTTGTTTCCTAGAATTTATGGTCATGAGGCAGGAGGGTATGTACATTTCTATAATCTTGTTACCAAATTAATAAAACACATAGGCAGACTATTTACAATTGAATCATTGATCATGAATTATAACTTATGTGGATTGCTGGTGAATACT----------T-TTAGGATTGTGGAGAGTATTGGTGAGGGTGTGACGGATCTGAAGGCCGGCGATCATGTCCTGCCGGTGTTCACAGGGGAATGCAAGGACTGCGCTCACTGCAAATCAGAAGAGAGCAACATGTGTGACCTCCTCAGGATAAACACTGACAGGGGAGTGATGCTCAGTGATGGAAAGTCAAGATTTTCAATCAAAGGCAAGCCTATCTACCATTTTG
>Adh1-1b_P.fauriei_2/2
TACTTCTGGGAGGCCAAGGTATGACATTGTTTTGAGAAATTC-ATGGGAATGAACATTTTTG-AATTTC--------------GATTAA-GAACTAATCAAAATCAAATA--TTAACGATATAGTACAGTCGAATATCGATGACATAA------CCGATGATTTAAGTAATAATTTGGATTTGAAAAATGATC-ATTGGTT---CTCCCAAGCATA----TTTCATTTTATTAATTCAAGATTCACATATTTACA-ACACCAACTCTAAAATGGGTTTTCTATATTGCAGGGACAAAACCCTTTGTTTCCTAGAATTTATGGTCATGAGGCAGGAGGGTATGTACATTTCTATAATCTTGTTACCAAATTAATAAAACACATAGGCAGACTATTTACAATTGAATCATTGATCATGAATTATAACTTATGTGGATTGCTGGTGAATACT----------T-TTAGGATTGTGGAGAGTATTGGTGAGGGTGTGACGGATCTGAAGGCCGGCGATCATGTCCTGCCGGTGTTCACAGGGGAATGCAAGGACTGCGCTCACTGCAAATCAGAAGAGAGCAACATGTGTGACCTCCTCAGGATAAACACTGACAGGGGAGTGATGCTCAGTGATGGAAAGTCAAGATTTTCAATCAAAGGCAAGCCTATCTACCATTTTG
>Adh1-1b_P.dimorphophylla_2/2
TACTTCTGGGAGGCCAAGGTATGACATTGTTTTGAGAAATTC-ATGGGAATGAACATTTTTG-AATTTC--------------GATTAA-GAACTAATCAAAATCAAATA--TTAACGATATAGTACAGTCGAATATCGATGACATAA------CCGATGATTTAAGTAATAATTTGGATTTGAAAAATGATC-ATTGGTT---CTCCCAAGCATA----TTTCATTTTATTAATTCAAGATTCACATATTTACA-ACACCAACTCTAAAATGGGTTTTCTATATTGCAGGGACAAAACCCTTTGTTTCCTAGAATTTATGATCATGAGGCAGGAGGGTATGTACATTTCTATAATCTTGTTACCAAATTAATAAAACACATAGGCAGCATATGTACAATTGAATCATTGATCATGAATTATAACTTATGTGGATTGCTGGTGAATACT----------T-TTAGGATTGTGGAGAGTATTGGTGAGGGCGTGACGGATCTGAAGGCCGGCGATCATGTCCTGCCGGTGTTCACAGGGGAATGCAAGGACTGCGCTCACTGCAAATCAGAAGAGAGCAACATGTGTGACCTCCTCAGGATAAACACTGACAGGGGAGTGATGCTCAGTGATGGAAAGTCAAGATTTTCAATCAAAGGCAAGCCTATCTACCATTTTG
>Adh1-1b_P.communis_1/3
TACTTCTGGGAGGCCAAGGTATGACATTGTTTTGAGAAATTC-ATGGGAATGAACATTTTTTTAATTTC--------------GATTAA-GAACTAATCAAAATCAAATA--TTAATGATATAGTACGGTCGAATATCGATGACATAA------CCGATGATTTAAGTAATAATTTGGATTTGAAAAATGATC-ATTGCTT---CTCCCAAGCATA----TTTCATTTTATTGATTCAAGATTCACATATTTACA-ACACCAACTCTAAAATGGGTTTTCTATATTGCAGGGACAAAACCCTTTGTTTCCTAGAATTTATGGTCATGAGGCAGGAGGGTATGTACATTTCTATAATCTTGTTACCAAATTAATAAAACACATTGGCAGACTATGTACAATTGAATCATTGATCATGAATTATAACTTATGTGGATTGCTGGTGAATACT----------T-TTAGGATTGTGGAGAGTATTGGTGAGGGCGTGACGGATCTGAAGGCCGGCGATCATGTCCTGCCGGTGTTCACAGGGGAATGCAAGGACTGCGCTCACTGCAAATCAGAAGAGAGCAACATGTGTGACCTCCTCAGGATAAACACTGACAGGGGAGTGATGCTCAGTGATGGAAAATCAAGATTTTCAATCAAAGACAAGCCTATCTACCATTTTG
>Adh1-1b_P.cossonii
TACTTCTGGGAGGCCAAGGTATGACATTGTTTTGAGAAATTC-ATGGGAATGAACATTTTTTTAATTTC--------------GATTAA-GAACTAATCAAAATCAAATA--TTAATGATATAGTACGGTCGAATATCGATGACATAA------CCGATGATTTAAGTAATAATTTGGATTTGAAAAATGATC-ATTGCTT---CTCCCAAGCATA----TTTCATTTTATTGATTCAAGATTCACATATTTACA-ACACCAACTCTAAAATGGGTTTTCTATATTGCAGGGACAAAACCCTTTGTTTCCTAGAATTTATGGTCATGAGGCAGGAGGGTATGTACATTTCTATAATCTTGTTACCAAATTAATAAAACACATTGGCAGACTATGTACAATTGAATCATTGATCATGAATTATAACTTATGTGGATTGCTGGTGAATACT----------T-TTAGGATTGTGGAGAGTATTGGTGAGGGCGTGACGGATCTGAAGGCCGGCGATCATGTCCTGCCGGTGTTCACAGGGGAATGCAAGGACTGCGCTCACTGCAAATCAGAAGAGAGCAACATGTGTGACCTCCTCAGGATAAACACTGACAGGGGAGTGATGCTCAGTGATGGAAAATCAAGATTTCCAATCAAAGACAAGCCTATCTACCATTTTG
>P.communis_3/3
TACTTCTGGGAGGCCAAGGTATGACATTGTTTTGAGAAATTC-ATGGGAATGAACATTTTTTTAATTTC--------------GATTAA-GAACTAATCAAAATCAAATA--TTAATGATATAGTACGGTCGAATATCGATGACATAA------CCGATGATTTAAGTAATAATTTGGATTTGAAAAATGATC-ATTGCTT---CTCCCAAGCATA----TTTCATTTTATTGATTCAAGATTCACATATTTACA-ACACCAACTCTAAAATGGGTTTTCTATATTGCAGGGACAAAACCCTTTGTTTCCTAGAATTTATGGTCATGAGGCAGGAGGGTATGTACATTTCTATAATCTTGTTACCAAATTAATAAAACACATTGGCAGACTATGTACAATTGAATCATTGATCATGAATTATAACTTATGTGGATTGCTGGTGAATACT----------T-TTAGGATTGTGGAGAGTATTGGTGAGGGCGTGACGGATCTGAAGGCCGGCGATCATGTCCTGCCGGTGTTCACAGGGGAATGCAAGGACTGCGCTCACTGCAAATCAGAAGAGAGCAACATGTGTGACCTCCTCAGGATAAACACTGACAGGGGAGTGATGCTCAGTGATGGAAAATCAAGATTTTCAATCAAAGACAAGCCTATCTACCATTTTG
>Adh1-1b_P.communis_2/3_
TACTTCTGGGAGGCCAAGGTATGACATTGTTTTGAGAAATTC-ATGGGAATGAACATTTTTTTAATTTC--------------GATTAA-GAACTAATCAAAATCAAATA--TTAATGATATAGTACGGTCGAATATCGATGACATAA------CCGATGATTTAAGTAATAATTTGGATTTGAAAAATGATC-ATTGCTT---CTCCCAAGCATA----TTTCATTTTATTGATTCAAGATTCACATATTTACA-ACACCAACTCTAAAATGGGTTTTCTATATTGCAGGGACAAAACCCTTTGTTTCCTAGAATTTATGGTCATGAGGCAGGAGGGTATGTACATTTCTATAATCTTGTTACCAAATTAATAAAACACATTGGCAGACTATGTACAATTGAATCATTGATCATGAATTATAACTTATGTGGATTGCTGGTGAATACT----------T-TTAGGATTGTGGAGAGTATTGGTGAGGGCGTGACGGATCTGAAGGCCGGCGATCATGTCCTGCCGGTGTTCACAGGGGAATGCAAGGACTGCGCTCACTGCAAATCAGAAGAGAGCAACATGTGTGACCTCCTCAGGATAAACACTGACAGGGGAGTGATGCTCAGTGATGGAAAATCAAGATTTTCAATCAAAGACAAGCCTATCTACCATTTTG
>Adh1-1bM.rockii_1/2
TACTTCTGGGAGGCCAAGGTATGACATTGTTTTGAGAAATTC-GCGGGAATGACCATTTTTG-AATTTC--------------GATTAA-GAACTAATCAAAATCAAATA--TTAATGATATAGTGCGGTCGACTATCGATGACATAA------CCGATGATTTAAGTAAT---TTGGATTTGAAAAATGATA-ATTGCTT---CTGGCAAGCATA----TTTCATTTTATTGATTCAAGATTCACATATTTACA-ACATCAAATCTAAAATGGGTTTTCTATATTGCAGGGACAAAACCCTTTATTTCCTAGAATTTTTGGTCATGAGGCAGGAGGGTATGTACATTTCAATAATCTTGTTACCAAATTAATAGAACACATAGGCCGACTATGTACAATTGAATCATTGATCATGAATTATAACTTATGTGGATTGCTGGTTAATACT----------T-TTAGGATTGTGGAGAGTGTTGGTGAGGGCGTGACGGATCTGAAAGCCGGCGATCATGTCCTGCCGGTGTTCACAGGGGAATGCAAGGACTGCGCTCAATGCAAATCAGAAGAGAGCAACATGTGTGAGCTCCTCAGGATAAACACTGACAGGGGAGTGATGCTCAGTGATGGAAAATCAAGATTTTCAATCAAAGGCAAGCCTATCTACCATTTTG
>Adh1-1b_M.rockii_2/2
TACTTCTGGGAAGCCAAGGTATGACATTGTTTTGAGAAATTC-GCGGGAATGACCATTTTTG-AATTTC--------------GATTAA-GAACTAATCAAAATCAAATA--TTAATGATATAGTGCGGTCGACTATCGATGACATAA------CCGATGATTTAAGTAAT---TTGGATTTGAAAAATGATA-ATTGCTT---CTGGCAAGCATA----TTTCATTTTATTGATTCAAGATTCACATATTTACA-ACATCAGATCTAAAATGGGTTTTCTATATTGCAGGGACAAAACCCTTTATTTCCTAGAATTTTTGGTCATGAGGCAGGAGGGTATGTACATTTCAATAATCTTGTTACCAAATTAATAGAACACATAGGCCGACTATGTACAATTGAATCATTGATCATGAATTATAACTTATGTGGATTGCTGGTTAATACT----------T-TTAGGATTGTGGAGAGTGTTGGTGAGGGCGTGACGGATCTGAAAGCCGGCGATCATGTCCTGCCGGTGTTCACAGGGGAATGCAAGGACTGCGCTCAATGCAAATCAGAAGAGAGCAACATGTGTGAGCTCCTCAGGATAAACACTGACAGGGGAGTGATGCTCAGTGATGGAAAATCAAGATTTTCAATCAAAGGCAAGCCTATCTACCATTTTG
>Adh1-1b_M.sieboldii
TACTTCTGGGAGGCCAAGGTATGACATTGTTTTGAGAAATTC-GCGGGAATGACCATTTTTG-AATTTC--------------GATTAA-GAACTAATCAAAATCAAATA--TTAATGATATAGTGCGGTCGACTATCGATGACATAA------CCGATGATTTAAGTAAT---TTGGATTTGAAAAATGATA-ATTGCTT---CTCGCAAGCATA----TTTCATTTTATTGATTCAAGATTCACATATTTACA-ACATCAAATCTAAAATGGGTTTTCTATATTGCAGGGACAAAACCCTTTATTTCCTAGAATTTTTGGTCATGAGGCAGGAGGGTATGTACATTTCAATAATCTTGTTACCAAATTAATAGAACACATAGGCCGACTATGTACAATTGAATCATTGATCATGAATTATAACTTATGTGGATTGCTGGTTAATACT----------T-TTAGGATTGTGGAGAGTGTTGGTGAGGGCGTGACGGATCTGAAAGCCGGCGATCATGTCCTGCCGGTGTTCACAGGGGAATGCAAGGACTGCGCTCAATGCAAATCAGAAGAGAGCAACATGTGTGAGCTCCTCAGGATAAACACTGACAGGGGAGTGATGCTCAGTGATGGAAAATCAAGATTTTCAATCAAAGGCAAGCCTATCTACCATTTTG
>Adh1-1b_M.domestica_subsp.chinensis_1/2
TACTTCTGGGAGGCCAAGGTATGACATTGTTTTGAGAAATTC-GCGGGAATGACCATTTTTG-AATTTG--------------GATTAA-GAACTAATCAAAATCAAATA--TTAATGATATAGTGCGGTCGACTATCGATGACATAA------CCGATGATTTAAGTAAT---TTGGATTTGAAAAATGATA-ATTGCTT---CTCGCAAGCATA----TTTCATTTTATTGATTCAAGATTCACATATTTACA-ACACCAAATCTAAAATGGGTTTTCTATAATGCAGGGACAAAACCCTTTATTTCCTAGAATTTTTGGTCATGAGGCAGGAGGGTATGTACATTTCAATAATCTTGTTACCAAATTAATAAAACACATAGGCAGACTATGTACAATTGAATCATTGATCATGAATTATAACTTATGTGGATTGCTGGTTAATACT----------T-TTAGGATTGTGGAGAGTGTTGGTGAGGGCGTGACGGATCTGAAAGCCGGCGATCATGTCCTGCCGGTGTTCACAGGGGAATGCAAGGACTGCGCTCAATGCAAATCAGAAGAGAGCAACATGTGTGAGCTCCTCAGGATAAACACTGACAGGGGAGTGATGCTCAGTGATGGAAAATCAAGATTTTCAATCAAGGGCAAGCCTATCTACCATTTTG
>Adh1-1b_M.neidzwetzkyana_1/2
TACTTCTGGGAGGCCAAGGTATGACATTGTTTTGAGAAATTC-GCGGGAATGACCATTTTTG-AACTTG--------------GATTAA-GAACTAATCAAAATCAAATA--TTAATGATATAGTGCGGTCGACTATCGATGACATAA------CCGATGATTTAAGTAAT---TTGGATTTGAAAAATGATA-ATTGCTT---CTCGCAAGCATA----TTTCATTTTATTGATTCAAGATTCACATATTTACA-ACACCAAATCTAAAATGGGTTTTCTATATTGCAGGGACAAAACCCTTTATTTCCTAGAATTTTTGGTCATGAGGCAGGAGGGTATGTACATTTCAATAATCTTGTTACCAAATTAATAAAACACATAGGCAGACTATGTACAATTGAATCATTGATCATGAATTATAACTTATGTGGATTGCTGGTTAATACT----------T-TTAGGATTGTGGAGAGTGTTGGTGAGGGCGTGACGGATCTGAAAGCCGGCGATCATGTCCTGCCGGTGTTCACAGGGGAATGCAAGGACTGCGCTCAATGCAAATCAGAAGAGAGCAACATGTGTGAGCTCCTCAGGATAAACACTGACAGGGGAGTGATGCTCAGTGATGGAAAATCAAGATTTTCAATCAAGGGCAAGCCTATCTACCATTTTG
>Adh1-1b_M.domestica_subsp.chinensis_2/2
TACTTCTGGGAGGCCAAGGTATGACATTGTTTTGAGAAATTC-GCGGGAATGACCATTTTTG-AATTTG--------------GATTAA-GAACTAATCAAAATCAAATA--TTAATGATATAGTGCGGTCGACTATCGATGACATAA------CCGATGATTTAAGTAAT---TTGGATTTGAAAAATGATA-ATTGCTT---CTCGCAAGCATA----TTTCATTTTATTGATTCAAGATTCACATATTTACA-ACACCGAATCTAAAATGGGTTTTCTATATTGCAGGGACAAAACCCTTTATTTCCTAGAATTTTTGGTCATGAGGCAGGAGGGTATGTACATTTCAATAATCTTGTTACCAAATTAATAAAACACATAGGCAGACTATGTACAATTGAATCATTGATCATGAATTATAACTTATGTGGATTGCTGGTTAATACT----------T-TTAGGATTGTGGAGAGTGTTGGTGAGGGCGTGACGGATCTGAAAGCCGGCGATCATGTCCTGCCGGTGTTCACAGGGGAATGCAAGGACTGCGCTCAATGCAAATCAGAAGAGAGCAACATGTGTGAGCTCCTCAGGATAAACACTGACAGGGGAGTGATGCTCAGTGATGGAAAATCAAGATTTTCAATCAAGGGCAAGCCTATCTACCATTTTG
>Adh1-1b_M.neidzwetzkyana_2/2
TACTTCTGGGAGGCCAAGGTATGACATTGTTTTGAGAAATTC-GCGGGAATGACCATTTTTG-AATTTG--------------GATTAA-GAACTAATCAAAATCAAATA--TTAATGATATAGTGCGGTCGACTATCGATGACATAA------CCGATGATTTAAGTAAT---TTGGATTTGAAAAATGATA-ATTGCTT---CTCGCAAGCATA----TTTCATTTTATTGATTCAAGATTCACATATTTACA-ACACCAAATCTAAAATGGGTTTTCTATATTGCAGGGGCAAAACCCTTTATCTCCTAGAATTTTTGGTCATGAGGCAGGAGGGTATGTACATTTCAATAATCTTGTTACCAAATTAATAAAACACATAGGCAGACTATGTACAATTGAATCATTGATCATGAATTATAACTTATGTGGATTGCTGGTTAATACT----------T-TTAGGATTGTGGAGAGTGTTGGTGAGGGCGTGACGGATCTGAAAGCCGGCGATCATGTCCTGCCGGTGTTCACAGGGGAATGCAAGGACTGCGCTCACTGCAAATCAGAAGAGAGCAACATGTGTGACCTCCTCAGGATAAACACTGACAGGGGAGTGATGCTCAGTGATGGAAAATCAAGATTTTCAATCAAAGGCAAGCCTATCTACCATTTTG
>Adh1-2_Korlaxiangli1/2
TACTTTTGGGAAGCCAAGGTATGACATTGTTTTGAGAAATTCTGTCAGAACGATCATTTGTTGAGTTTC--------------AATTATTGAACTGATCAAAATCAAACA--TTGACGATATAGCGTTATTGAATATCAACGACGTAACGAAAACTGATCATTTTAGTAAT---TTAGATTTGAAAAATGATCCATTGATT--ACTCGGTAGCATT----ATTCATTTTATTGATTCAAGATTCTCATGTTTACG-GCACCAAATTTAAAATGGGTCTTCTATATTGCAGGGACAAAACCCTTTATTTCCTAGAATTTATGGTCATGAGGCAGGAGGGTATGTACATTTCTATCATATTGTTACTAAATTAGTAAAACATAGACAAGTATA-------TATGTACAATT-ATCATGAATTATA-TTAATGTGGTTGATCAATAAATGTTGTGAACA---TTTCAGGATTGTGGAGAGTGTTGGTGAGGGAGTGACGGATCTGAAAGCCGGGGATCATGTCCTGCCGGTGTTCACAGGAGAATGCAAGGACTGCGCTCACTGCAAATCAGAAGAGAGCAACATGTGTGACCTCCTCAGAATAAACACTGACAGGGGAGTGATGCTCAGTGATGGCAAATCAAGATTTTCAATCAAAGGCAAGCCTATCTACCACTTTG
>Adh1-2_Korlaxiangli1/2
TACTTTTGGGAAGCCAAGGTATGACATTGTTTTGAGAAATTCTGTCAGAACGATCATTTGTTGAGTTTC--------------AATTATTGAACTCATCAAAATCAAACA--TCGACGATATAGCGCTATCGAATATCAACGACGTAACGAAAACTGATCATTTTAGTAAT---TTAGATTTGAAAAATGATCCATTGATT--ACTCGGTAGCATT----ATTCATTTTATTGATTCAAGATTCTCATGTTTACA-GCACCAAATTTAAAATGGGTCTTCTATATTGCAGGGACAAAACCCTTTATTTCCTAGAATTTATGGTCATGAGGCAGGAGGGTATGTACATTTCTATCATCTTGTTACTAAATTAGTAAAACATAGACAAGTATA-------TATGTACAATT-ATCATGAATTATA-TTAATGTGGTTGATCAATAAATGTTGTGAACA---TTTCAGGATTGTGGAGAGTGTTGGTGAGGGAGTAACGGATCTGAAAGCCGGCGATCATGTCCTGCCGGTGTTCACAGGAGAATGCAAGGACTGCGCTCACTGCAAATCAGAAGAGAGCAACATGTGTGACCTCCTCAGGATAAACACTGACAGGGGAGTGATGCTCAGTGATGGCAAATCAAGATTTTCAATCAAAGGCAAGCCTATCTACCACTTTG
>Adh1-2_FlemishiBeauty
TACTTTTGGGAAGCCAAGGTATGACATTGTTTTGAGAAATTCTGTCAGAACGATCATTTGTTGAGTTTC--------------AATTATTGAACTGATCAAAATCAAACA--TCGACGATATAGCGCTATCGAATATCAACGACGTAACGAAAACTGATCATTTTAGTAAT---TTAGATTTGAAAAATGATCCATTGATT--ACTCGGTAGCATT----ATTCATTTTATTGATTCAAGATTCCCATGTTTACA-GCACCAAATTTAAAATGGGTCTTCTATATTGCAGGGACAAAACCCTTTATTTCCTAGAATTTATGGTCATGAGGCAGGAGGGTATTTACATTTCTATCATCTTGTTACTAAATTAGTAAAACATAGACAAGTATA-------TATGTACAATT-ATCATGAATTATA-TTAATGTGGTTGATCAATAAATGTTGTGAACA---TTTCAGGATTGTGGAGAGTGTTGGTGAGGGAGTGACGGATCTGAAAGCCGGCGATCATGTCCTGCCGGTGTTCACAGGAGAATGCAAGGACTGCGCTCACTGCAAATCAGAAGAGAGCAACATGTGTGACCTCCTCAGGATAAACACTGACAGGGGAGTGATGCTCAGTGATGGCAAATCAAGATTTTCAATCAAAGGCAAGCCTATCTACCACTTTG
>Adh1-2_P.amygdaliformis
TACTTCTGGGAGGCCAAGGTATGACATTGTTTTGAGAAATTCTGTCAGAACGATCATTTGTTGAGTTTC--------------AATTATTGAACTGATCAAAATCAAACA--TCGACGATATAGCGCTATCGAATATCAACGACGTAACGAAAACTGATCATTTTAGTAAT---TTAGATTTGAAAAATGATCCATTGATT--ACTCGGTAGCATT----ATTCATTTTATTGATTCAAGATTCTCATGTTTACA-GCACCAAATTTAAAATGGGTCTTCTATATTGCAGGGACAAAACCCTTTATTTCCTAGAATTTATGGTCATGAGGCAGGAGGGTATGTACATTTCTATCATCTTGTTACTAAATTAGTAAAACATAGACAAGTATA-------TATGTACAATT-ATCATGAATTATA-TTAATGTGGTTGATCAATAAATGTTGTGAACA---TTTCAGGATTGTGGAGAGTGTTGGTGAGGGAGTAACGGATCTGAAAGCCGGCGATCATGTCCTGCCGGTGTTCACAGGAGAATGCAAGGACTGCGCTCACTGCAAATCAGAAGAGAGCAACATGTGTGACCTCCTCAGGATAAACACTGACAGGGGAGTGATGCTCAGTGATGGCAAATCAAGATTTTCAATCAAAGGCAAGCCTATCTACCATTTTG
>Adh1-2_Dangshansuli
TACTTCTGGGAGGCCAAGGTATGACATTGTTTTGAGAAATTCTGTCAGAACGATCATTTGTTGAGTTTC--------------AATTATTGAACTGATCAAAATCAAACA--TTGACGATATAGCGTTATTGAATATCAACGACGTAACGAAAACTGATCATCTTAGTAAT---TTAGATTTGAAAAATGATCCATTGATT--ACTCGGTAGCATT----ATTCATTTTATTGATTCAAGATTCTCATGTTTACG-GCACCAAATTTAGAATGGGTCTTCTATATTGCAGGGACAAAACCCTTTATTTCCTAGAATTTATGGTCATGAGGCAGGAGGGTATGTACATTTCTATCATATTGTTACTAAATTAGTAAAACATAGACAAGTATA-------TATGTACAATT-ATCATGAATTATA-TTAATGTGGTTGATCAATAAATGTTGCGAACA---TTTCAGGATTGTGGAGAGTGTTGGTGAGGGAGTGACGGATCTGAAAGCCGGGGATCATGTCCTGCCGGTGTTCACAGGAGAATGCAAGGACTGCGCTCACTGCAAATCAGAAGAGAGCAACATGTGTGACCTCCTCAGAATAAACACTGACAGGGGAGTGATGCTCAGTGATGGCAAATCAAGATTTTCAATCAAAGGCAAGCCTATCTACCATTTTG
>Adh1-2_Ralls
TACTTTTGGGAAGCCAAGGTATGACATTGTTTTGAGAAATTC-GTCGGAATGACCAGTTTTTGAGTTTC--------------AATTATTGGATTGATCAAAATCAAATA--TTGAC-----AGCG--ATCAAATATTGACGATGAAACGAAA-CTGATCATTTCAGTAAT---TTAGATTTGAAAAATGATCCATTGATT--ACTCAGCAGCATA----TTTCATTTTATTGATTCA-GATTCACATATTTACA-ACACCAAATTTAAAATGTGTCTTCTATATTGCAGGGACAAAACCCTTTATTTCCTAGAATTTATGGTCATGAGGCAGGAGGGTATGTACATTCTTATCGTCTTGTTACTGAATTAGTAAAACATAGGCAATTATAATTTATATATGTACAGTT-ATCATGAATCATG-TTCATGCGGTTGATCGATAAATGTTGTGACCAATGTTTCAGGATTGTGGAGAGTGTTGGTGAGGGCGTGACGGATCTGAAAGCCGGTGATCATGTCCTGCCGGTGTTCACGGGGGAATGCAAGGACTGCGCTCACTGCAAATCAGAAGAGAGCAACATGTGCGACCTCCTCAGGATAAACACTGACAGGGGAGTGATGCTCAATGATGGCAAATCAAGATTTTCAATCAAAGGCAAGCCTATCTATCACTTTG
