# Supplementary material for: Molecular evolution of Adh and LEAFY and the phylogenetic utility of their introns in Pyrus (Rosaceae)
Source: BMC Evol Biol. 2011 Sep 14;11:255. doi: 10.1186/1471-2148-11-255 (PMC3182939; doi:10.1186/1471-2148-11-255)
Supplement: Additional file 6 — Alignment of LFY1int2 nucleotide sequences from Malus and Pyrus. [file 1471-2148-11-255-S6.txt]

>P.phaeocarpa_1/3
TGGACGTTCATCAATAAAGAAAAAGACTATTATACTCATATATAAAATTACCACAAAGACTTGGT-GATTGTCTAAGAAAAATAATTATGGGGTTTTTTTCACTGTATTCACCTCATTGATGCACCTTGTTGT------ATGCACTAGAAACTTAGGTAGTTGAACCCTAAGCGTTATCTACACATTCATTTTTACCTCTTACACATCATTCTCAATTCATGGCCGTCATATTGAATGAATTGAAAAAGATCAATTGACCAAAATTAATAAGAATGTGTCAGAGATAAAAA-GATGTGTGTGATAAAAACGCTACTAAAAGCACTTCTTACCGGTTATGAACAACACATTTTCAATCAATTTAGATTTGGCAAAGTTTCACTTTCGTTTATGTATTTTCAATTACGTCGAATTTAATACATGCGGTCTGAAAATTTTGTCAATTTAAGAATATCCGTCAACTTCCGTGAATTTCTTGTATGAAATCTGTTGAATTTATCCTCGTATAAGAAATTTACATTGTTGATGAATATTCTTTGAATTGGAACTACTTTCTTACATCATGAGTCAAATTTGATGCAATCCAAAATACATGAATGAAAGTAAGTCAGTTTGTAGTCCAAAAGTAATTTGATTCAACTATTTAGTTCGACT
>P.serrulata_1/3
TGGACGCTCATCAATAAAGAAAAAGACTATTATACTCATATATAAAATTACCACAAAGACTTGGT-GATTGTCTAAGAAAAATAATTATGGGGTTTTTTTCACTGTATTCACCTCATTGATGCACCTTGTTGT------ATGCACTAGAAACTTAGGTAGTTGAACCCTAAGCGTTATCTACACATTCATTTTTACCTCTCACACATCATTCTCAATTCATGGCCGTCATATTGAATGAATTGAAAAAGATCAATTGACCAAAATTAATAAGAATGTGTCAGAGATAAAAA-GATGTGTGTGATAAAAACGCTACTAAAAGCACTTCTTTCCGGTTATGAACAACACATTTTCAATCAATTTAGATTTGGCAAAGTTTCACTTTCGTTTATGTATTTTCAATTACGTCGAATTTAATACATGCGGTCTGAAAATTTTGTCAATTTAAGAATATCCGTCAACTTCCGTGAATTTCTTGTATGAAATCTGTTAAATTTATCCTCGTATAAGAAATTTACATTGTTGATGAATATTCTTTGAATTGGAACTACTTTCTTACATCACGAGTCAAATTTGATGCAATCCAAAATACATGAATGAAAGTAAGTCAGTTTGTAGTCCAAAAGTAATTTGATTCAACTATTTAGTTCGACT
>P.dimorphophylla_2/4
TGGACGTTCATCAATAAAGAAAAAGACTATTATACTCATATATAAAATTACCACAAAGACTTGGT-GATTGTCTAAGAAAAATAATTATGGGGTTTTTTTCACTGTATTCACCTCATTGATGCACCTTGTTGT------ATGCACTAGAAACTTAGGTAGTTGAACCCTAAGCGTTATCTACACATTCATTTTTACCTCTCACACATCATTCTCAATTCATGGCCGTCATATTGAATGAATTGAAAAAGATCAATTGACCAAAATTAATAAGAATGTGTCAGAGATAAAAA-GATGTGTGTGATAAAAACGCTACTAAAAGCACTTCTTTCCGGTTATGAACAGCACATTTTCAATCAATTTAGATTTGGCAAAGTTTCACTTTCGTTTATGTATTTTCAATTACGTCGAATTTAATACATGCGGTCTGAAAATTTTGTCAATTTAAGAATATCCGTCAACTTCCGTGAATTTCTTGTATGAAATCTGTTAAATTTATCCTCGTATAAGAAATTTACATTGTTGATGAATATTCTTTGAATTGGAACTACTTTCTTACATCATGAGTCAAATTTGATGCAATCCAAAATACATGAATGAAAGTAAGTCAGTTTGTAGTCCAAAAGTAATTTGATTCAACTATTTAGTTCGACT
>P.phaeocarpa_3/3
TGGACGTTCATCAATAAAGAAAAAGACTATTATACTCATATATAAAATTACCACAAAGACTTGGT-GATTGTCTAAGAAAAATAATTATGGGGTTTTTTTCACTGTATTCACCTCATTGATGCACCTTGTTGT------ATGCACTAGAAACTTAGGTAGTTGAACCCTAAGCGTTATCTACACATTCATTTTTACCTCTCACACATCATTCTCAATTCATGGCCGTCATATTGAATGAATTGAAAAAGATCAATTGACCAAAATTAATAAGAATGTGTCAGAGATAAAAA-GATGTGTGTGATAAAAACGCTACTAAAAGCACTTCTTTCCGGTTATGAACAACACATTTTCAATCAATTTAGATTTGGCAAAGTTTCACTTTCGTTTATGTATTTTCAATTACGTCGAATTTAATACATGCGGTCTGAAAATTTTGTCAATTTAAGAATATCCGTCAACTTCCGTGAATTTCTTGTATGAAATCTGTTAAATTTATCCTCGTATAAGAAATTTACATTGTTAATGAATATTCTTTGAATTGGAACTACTTTCTTACATCATGAGTCAAATTTGATGCAATCCAAAATACATGAATGAAAGTAAGTCAGTTTGTAGTCCAAAAGTAATTTGATTCAACTATTTAGTTCGACT
>P.phaeocarpa_2/3
TGGACGTTCATCAATAAAGAAAAAGACTATTATACTCATATATAAAATTACCACAAAGACTTGGT-GATTGTCTAAGAAAAATAATTATGGGGTTTTTTTCACTGTATTCACCTCATTGATGCACCTTGTTGT------ATGCACTAGAAACTTAGGTAGTTGAACCCTAAGCGTTATCTACACATTCATTTTTACCTCTCACACATCATTCTCAATTCATGGCCGTCATATTGAATGAATTGAAAAAGATCAATTGACCAAAATTAATAAGAATGTGTCAGAGATAAAAA-GATGTGTGTG--AAAAACGCTACTAAAAGCACTTCTTTCCGGTTATGAACAACACATTTTCAATCAATTTAGATTTGGCAAAGTTTCACTTTCGTTTATGTATTTTCAATTACGTCGAATTTAATACATGCGGTCTGAAAATTTTGTCAATTTAAGAATATCCGTCAACTTCCGTGAATTTCTTGTATGAAATCTGTTAAATTTATCCTCGTATAAGAAATTTACATTGTTGATGAATATTCTTTGAATTGGAACTACTTTCTTACATCATGAGTCAAATTTGATGCAATCCAAAATACATGAATGAAAGTAAGTCAGTTTGTAGTCCAAAAGTAATTTGATTCAACTATTTAGTTCGACT
>P.sinkiangensis_Korlaxiangli_1/2
TGGACGTTCATCAATAAAGAAAAAGACTATTATACTCATATATAAAATTACCACAAAGACTTGGT-GATTGTCTAAGAAAAATAATTATGGGGTTTTTTTCACTGTATTCACCTCATTGATGCACCTTGTTGT------ATGCACTAGAAACTTAGGTAGTTGAACCCTAAGCGTTATCTACACATTCATTTTTACCTCTCACACATCATTCTCAATTCATGGCCGTCATATTGAATGAATTGAAAAAGATCAATTGACCAAAATTAATAAGAATGTGTCAGAGATAAAAA-GATGTGTGTG--AAAAACGCTACTAAAAGCACTTCTTTCCGGTTATGAACAACACATTTTCAATCAATTTAGATTTGGCAAAGTTTCACTTTCGTTTATGTATTTTCAATTACGTCGAATTTAATACATGCGGTCTGAAAATTTTGTCAATTTAAGAATATCCGTCAACTTCCGTGAATTTCTTGTATGAAATCTGTTAAATTTATCCTCGTATAAGAAATTTACATTGTTGATGAATATTCTTTGAATTGGAACTACTTTCTTACATCATGAGTCAAATTTGATGCAATCCAAAATACATGAATGAAAGTAAGTCAGTTTGTAGTCCAAAAGTAATTTGATTCAACTATTTAGTTCGACT
>P.ussuriensis_Jianbali_3/3
TGGACGTTCATCAATAAAGAAAAAGACTATTATACTCATATATAAAATTACCACAAAGACTTGGT-GATTGTCTAAGAAAAATAATTATGGGGTTTTTTTCACTGTATTCACCTCATTGATGCACCTTGTTGT------ATGCACTAGAAACTTAGGTAGTTGAACCCTAAGCGTTATCTACACATTCATTTTTACCTCTCACACATCATTCTCAATTCATGGCCGTCATATTAAATGAATTGAAAAAGATCAATTGACCAAAATTAATAAGAATGTGTCAGAGATAAAAA-GATGTGTGTG--AAAAACGCTACTAAAAGCACTTCTTTCCGGTTATGAACAACACATTTTCAATCAATTTAGATTTGGCAAAGTTTCACTTTCGTTTATGTATTTTCAATTACGTCGAATTTAATACATGCGGTCTGAAAATTTTGTCAATTTAAGAATATCCGTCAACTTCCGTGAATTTCTTGTATGAAATCTGTTAAATTTATCCTCGTATAAGAAATTTACATTGTTGATGAATATTCTTTGAATTGGAACTACTTTCTTACATCATGAGTCAAATTTGATGCAATCCAAAATACATGAATGAAAGTAAGTCAGTTTGTAGTCCAAAAGTAATTTGATTCAACTATTTAGTTCGACT
>P.ussuriensis_Yaguang_3/3
TGGACGTTCATCAATAAAGAAAAAGACTATTATACTCATATATAAAATTACCACAAAGACTTGGT-GATTGTCTAAGAAAAATAATTATGGGGTTTTTTTCACTGTATTCACCTCATTGATGCACCTTGTTGT------ATGCACTAGAAACTTAGGTAGTTGAACCCTAAGCGTTATCTACACATTCATTTTTACCTCTCACACATCATTCTCAATTCATGGCCGTCATATTGAATGAATTGAAAAAGATCAATTGACCAAAATTAATAAGGATGTGTCAGAGATAAAAA-GATGTGTGTGATAAAAACGCTACTAAAAGCACTTCTTTCCGGTTATGAACAATACATTTTCAATCAATTTAGATTTGGCAAAGTTTCACTTTCGTTTATGTATTTTCAATTACGTCGAATTTAATACATGCGGTCTGAAAATTTTGTCAATTTAAGAATATCCGTCAACTTCCGTGAATTTCTTGTATGAAATCTGTTAAATTTATCCTCGTATAAGAAATTTACATTGTTGATGAATATTCTTTGAATTGGAACTACTTTCTTACATCATGAGTCAAATTTGATGCAATCCAAAATACATGAATGAAAGTAAGTCAGTTTGTAGTCCAAAAGTGATTTGATTCAACTATTTAGTTCGACT
>P.dimorphophylla_1/4
TGGACGTTCATCAATAAAGAAAAAGACTATTATACTCATATATAAAATTACCACAAAGACTTGGT-GATTGTCTGAGAAAAATAATTATGGGGTTTTTTTCACTGTATTCACCTCATTGATGCACCTTGTTGT------ATGCACTAGAAACTTAGGTAGTTGAACCCTAAGCGTTATCTACACATTCATTTTTACCTCTCACACATCATTCTCAATTCATGGCCGTCATATTGAATGAATTGAAAAAGATCAATTGACCAAAATTAATAAGGATGTGTCAGAGATAAAAA-GATGTGTGTG--AAAAACGCTACTAAAAGCACTTCTTTCCGGTTATGAACAACACATTTTCAATCAATTTAGATTTGGCAAAGTTTCACTTTCGTTTATGTATTTTCAATTACGTCGAATTTAATACATGCGGTCTGAAAATTTTGTCAATTTAAGAATATCCGTCAACTTCCGTGAATTTCTTGTATGAAATCTGTTAAATTTATCCTCGTATAAGAAATTTACATTGTTGATGAATATTCTTTGAATTGGAACTACTTTCTTACATCATGAGTCAAATTTGATGCAATCCAAAATACATGAATGAAAGTAAGTCAGTTTGTAGTCCAAAAGTAATTTGATTCAACTATTTAGTTCGACT
>P.ussuriensis_Yaguang_2/3
TGGACGTTCATCAATAAAGAAAAAGACTATTATACTCATATATAAAATTACCACAAAGACTTGGT-GATTGTCTAAGAAAAACAATTATGGGGTTTTTTTCACTGTATTCACCTCATTGATGCACCTTGTTGT------ATGCACTAGAAACTTAGGTAGTTGAACCCTAAGCGTTATCTACACATTCATTTTTACCTCTCACACATCATTCTCAATTCATGGCCGTCATATTGAATGAATTGAAAAAGATCAATTGACCAAAATTAATAAGAATGTGTCAGAGATAAAAA-GATGTGTGTG--AAAAACGCTACTAAAAGCACTTCTTTCCGGTTATGAACAACACATTTTCAATCAATTTAGATTTGGCAAAGTTTCACTTTCGTTTATGTATTTTCAATTACGTCGAATTTAATACATGCGGTCTGAAAATTTTGTCAATTTAAGAATATCCGTCAACTTCCGTGAATTTCTTGTATGAAATCTGTTAAATTTATCCTCGTATAAGAAATTTACATTGTTGATGAATATTCTTTGAATTGGAACTACTTTCTTACATCATGAGTCAAATTTGATGCAATCCAAAATACATGAATGAAAGTAAGTCAGTTTGTAGTCCAAAAGTAATTTGATTCAACTATTTAGTTCGACT
>P.hopeinsis_1/2
TGGACGTTCATCAATAAAGAAAAAGACTATTATACTCATATATAAAATTACCACAAAGACTTGGT-GATTGTCTAAGAAAAACAATTATGGGGTTTTTTTCACTGTATTCACCTCATTGATGCACCTTGTTGT------ATGCACTAGAAACTTAGGTAGTTGAACCCTAAGCGTTATCTACACACTCATTTTTACCTCTCACACATCATTCTCAATTCACGGCCGTCATATTGAATGAATTGAAAAAGATCAATTGACCAAAATTAATAAGAATGTGTCAGAGATAAAA--GATGTGTGTGATAAAAACGCTACTAAAAGCACTTCTTTCCGGTTATGAACAACACATTTTCAATCAATTTAGATTTGGCAAAGTTTCACTTTCGTTTATGTATTTTCAATTACGTCGAATTTAATACATGCGGTCTGAAAATTTTGTCAATTTAAGAATATCCGTCAACTTCCGTGAATTTCTTGTATGAAATCTGTTAAATTTATCCTCGTATAAGAAATTTACATTGTTGATGAATATTCTTTGAATTGGAACTACTTTCTTACATCATGGGTCAAATTTGATGCAATCCAAAATACATGAATGAAAGTAAGTCAGTTTGTAGTCCAAAAGTAATTTGATTCAACTATTTAGTTCGACT
>P.ussuriensis_Nanguoli_2/2
TGGACGTTCATCAATAAAGAAAAAGACTATTATACTCATATATAAAATTACCACAAAGACTTGGT-GATTGTCTAAGAAAAACAATTATGGGGTTTTTTTCACTGTATTCACCTCATTGATGCACCTTGTTGT------ATGCACTAGAAACTTAGGTAGTTGAACCCTAAGCGTTATCTACACGCTCATTTTTACCTCTCACACATCATTCTCAATTCATGGCCGTCATATTGAATGAATTGAAAAAGATCAATTGACCAAAATTAATAAGAATGTGTCAGAGATAAAAA-GATGTGTGTGATAAAAACGCTACTAAAAGCACTTCTTTCCGGTTATGAACAACACATTTTCAATCAATTTAGATTTGGCAATGTTTCACTTTCGTTTATGTATTTTCAATTACGTCGAATTTAATACATGCGGTCTGAAAATTTTGTCAATTTAAGAATATCCGTCAACTTCCGTGAATTTCTTGTATGAAATCTGTTAAATTTATCCTCGTATAAGAAATTTACATTGTTGATGAATATTCTTTGAATTGGAACTACTTTCTTACATCATGAGTCAAATTTGATGCAATCCAAAATACATGAATGAAAGTAAGTCAGTTTGTAGTCCAAAAGTAATTTGATTCAACTATTTAGTTCGACT
>P.pyrifolia_Chojuro_1/2
TGGACGTTCATCAATAAAGAAAAAGACTATTATACTCATATATAAGATTACCACAAAGACTTGGT-GATTGTCTAAGAAAAACAATTATGGGGTTTTTTTCACTGTATTCACCTCATTGATGCACCTTGTTGT------ATGCACTAGAAACTTAGGTAGTTGAACCCTAAGCGTTATCTACACACTCATTTTTACCTCTCACACATCATTCTCAATTCATGGCCGTCATATTGAATGAATTGAAAAATATCAATTAACCAAAATTAATAAGAATGTGTCAGAGATAAAAA-GATGTGTGTG--AAAAACGCTACTAAAAGCACTTCTTTCCGGTTATGAACAACACATTTTCAATCAATTTAGATTTGGCAAAGTTTCACTTTCGTTTATGTATTTTCAATTACGTCGAATTTAATACATGCGGTCTGAAAATTTTGTCAATTTAAGAATATCCGTCAACTTCTGTGAATTTCTTGTATGAAATCTGTTAAATTTATCCTCGTATAAGAAATTTACATTGTTGATGAATATTCTTTGAATTGGAACTACTTTCTTACATCATGTGTCAAATTTGATGCAATCCAAAATACATGAATGAAAGTAAGTCAGTTTGTAGTCCAAAAGTAATTTGATTCAACTATTTAGTTCGACT
>P.pyrifolia_Chojuro_2/2
TGGACGTTCATCAATAAAGAAAAAGACTATTATACTCATATATAAAATTACCACAAAGACTTGGT-GATTGTCTAAGAAAAACAATTATGGGGTTTTTTTCACTGTATTCACCTCATTGATGCACCTTGTTGT------ATGCACTAGAAACTTAGGTAGTTGAACCCTAAGCGTTATCTACACACTCATTTTTACCTCTCACACATCATTCTCAATTCATGGCCGTCATATTGAATGAATTGAAAAATATCAATTAACCAAAATTAATAAGAATGTGTCAGAGATAAAAA-GATGTGTGTG--AAAAACGCTACTAAAAGCACTTCTTTCCGGTTATGAACAACACATTTTCAATCAATTTAGATTTGGCAAAGTTTCACTTTCGTTTATGTATTTTCAATTACGTCGAATTTAATACATGCGGTCTGAAAATTTTGTCAATTTAAGAATATCCGTCAACTTCTGTGAATTTCTTGTATGAAATCTGTTAAATTTATCCTCGTATAAGAAATTTACATTGTTGATGAATATTCTTTGAATTGGAACTACTTTCTTACATCATGAGTCAAATTTGATGCAATCCAAAATACATGAATGAAAGTAAGTCAGTTTGTAGTCCAAAAGTAATTTGATTCAACTATTTAGTTCGACT
>P.hondoensis_1/2
TGGACGTTCATCAATAAAGAAAAAGACTATTATACTCATATATAAAATTACCACAAAGACTTGGT-GATTGTCTAAGAAAAACAATTATGGGGTTTTTTTCACTGTATTCACCTCATTGATGCACCTTGTTGT------ATGCACTAGAAACTTAGGTAGTTGAACCCTAAGCGTTATCTACACACTCATTTTTACCTCTCACACATCATTCTCAATTCATGGCCGTCATATTGAATGAATTGAAAAAGATCAATTGACCAAAATTAATAAGAATGTGTCAGAGATAAAAA-GATGTGTGTGA--AAAACGCTACTAAAAGCACTTCTTTCCGGTTATGAACAATACATTTTCAATCAATTTAGATTTGGCAAAGTTTCACTTTCGTTTATGTATTTTCAATTACGTCGAATTTAATACATGCGGTCTGAAAATTTTGTCAATTTAAGAATATCCGTCAACTTCCGTGAATTTCTTGTATGAAATCTGTTAAATTTATCCTCGTATAAGAAATTTACATTGTTGATGAATATTCTTTGAATTGGAACTACTTTCTTACATCATGAGTCAAATTTGATGCAATCCAAAATACATGAATGAAAGTAAGTCAGTTTGTAGTCCAAAAGTAATTTGATTCAACTATTTAGTTCGACT
>P.ussuriensis_Yaguang_1/3
TGGACGTTCATCAATAAAGAAAAAGACTATTATACTCATATATAAAATTACCACAAAGACTTGGT-GATTGTCTAAGAAAAACAATTATGGGGTTTTTTTCACTGTATTCACCTCATTGATGCACCTTGTTGT------ATGCACTAGAAACTTAGGTAGTTGAACCCTAAGCGTTATCTACACACTCATTTTTACCTCTCACACATCATTCTCAATTCATGGCCGTCATATTGAATGAATTGAAAAAGATCAATTGACCAAAATTAATAAGAATGTGTCAGAGATAAAAA-GATGTGTGTGA--AAAACGCTACTAAAAGCACTTCTTTCCGGTTATGAACAATACATTTTCAATCAATTTAGATTTGGCAAAGTTTCACTTTCGTTTATGTATTTTCAATTACGTCGAATTTAATACATGCGGTCTGAAAATTTTGTCAATTTAAGAATATCCGTCAACTTCCGTGAATTTCTTGTATGAAATCTGTTAAATTTATCCTCGTATAAGAAATTTACATTGTTGATGAATATTCTTTGAATTGGAACTACTTTCTTACATCATGAGTCAAATTTGATGCAATCCAAAATACATGAATGAAAGTAAGTCAGTTTGTAGTCCAAAAGTAATTTGATTCAACTATTTAGTTCGACT
>P.hondoensis_2/2
TGGACGTTCATCAATAAAGAAAAAGACTATTATACTCATATATAAAATTACCACAAAGACTTGGT-GATTGTCTAAGAAAAACAATTATGGGGTTTTTTTCACTGTATTCACCTCATTGATGCACCTTGTTGT------ATGCACTAGAAACTTAGGTAGTTGAACCCTAAGCGTTATCTACACACTCATTTTTACCTCTCACACATCATTCTCAATTCATGGCCGTCATATTGAATGAATTGAAAAAGATCAATTGACCAAAATTAATAAGAATGTGTCAGAGATAAAAA-GATGTGTGTGATAAAAACGCTACTAAAAGCACTTCTTTCCGGTTATGAACAATACATTTTCAATCAATTTAGATTTGGCAAAGTTTCACTTTCGTTTATGTATTTTCAATTACGTCGAATTTAATACATGCGGTCTGAAAATCTTGTCAATTTAAGAATATCCGTCAACTTCCGTGAATTTCTTGTATGAAATCTGTTAAATTTATCCTCGTATAAGAAATTTACATTGTTGATGAATATTCTTTGAATTGGAACTACTTTCTTACATCATGAGTCAAATTTGATGCAATCCAAAATACATGAATGAAAGTAAGTCAGTTTGTAGTCCAAAAGTAATTTGATTCAACTATTTAGTTCGACT
>P.ussuriensis_Jianbali_2/3
TGGACGTTCATCAATAAAGAAAAAGACTATTATACTCATATATAAAATTACCACAAAGACTTGGT-GATTGTCTAAGAAAAACAATTATGGGGTTTTTTTCACTGTATTCACCTCATTGATGCACCTTGTTGT------ATGCACTAGAAACTTAGGTAGTTGAACCCTAAGCGTTATCTACACACTCATTTTTACCTCTCACACATCATTCTCAATTCATGGCCGTCATATTGAATGAATTGAAAAAGATCAATTGACCAAAATTAATAAGAATGTGTCAGAGATAAAAA-GATGTGTGTGA--AAGACGCTACTAAAAGCACTTCTTTCCGGTTATGAACAACACATTTTCAATCAATTTAGATTTGGCAAAGTTTCACTTTCGTTTATGTATTTTCAATTACGTCGAATTTAATACATGCGGTCTGAAAATTTTGTCAATTTAAGAATATCCGTCAACTTCCGTGAATTTCTTGTATGAAATCTGTTAAATTTATCCTCGTATAAGAAATTTACATTGTTGATGAATATTCTTTGAATTGGAACTACTTTCTTACATCATGAGTCAAATTTGATGCAATCCAAAATACATGAATGAAAGTAAGTCAGTTTGTAGTCCAAAAGTAATTTGATTCAACTATTTAGTTCGACT
>P.ussuriensis_Nanguoli_1/2
TGGACGTTCATCAATAAAGAAAAAGACTATTATACTCATATATAAAATTACCACAAAGACTTGGT-GATTGTCTAAGAAAAACAATTATGGGGTTTTTTTCACTGTATTCACCTCATTGATGCACCTTGTTGT------ATGCACTAGAAACTTAGGTAGTTGAACCCTAAGCGTTATCTACACACTCATTTTTACCTCTCACACATCATTCTCAATTCATGGCCGTCATATTGAATGAATTGAAAAAGATCAATTGACCAAAATTAATAAGAATGTGTCAGAGATAAAAA-GATGTGTGTGA--AAAACGCTACTAAAAGCACTTCTTTCCGGTTATGAACAACACATTTTCAATCAATTTAGATTTGGCAAAGTTTCACTTTCGTTTATGTATTTTCAATTACGTCGAATTTAATACATGCGGTCTGAAAATTTTGTCAATTTAAGAATATCCGTCAACTTCCGTGAATTTCTTGTATGAAATCTGTTAAATTTATCCTCGTATAAGAAATTTACATTGTTGATGAATATTCTTTGAATTGGAACTACTTTCTTACATCATGAGTCAAATTTGATGCAATCCAAAATACATGAATGAAAGTAAGTCAGTTTGTAGTCCAAAAGTAATTTGATTCAACTATTTAGTTCGACT
>P.hopeinsis_2/2
TGGACGTTCATCAATAAAGAAAAAGACTATTATACTCATATATAAAATTACCACAAAGACTTGGT-GATTGTCTAAGAAAAACAATTATGGGGTTTTTTTCACTGTATTCACCTCATTGATGCACCTTGTTGT------ATGCACTAGAAACTTAGGTAGTTGAACCCTAAGCGTTATCTACACACTCATTTTTACCTCTCACACATCATTCTCAATTCATGGCCGTCATATTGAATGAATTGAAAAAGATCAATTGACCAAAATTAATAAGAATGTGTCAGAGATAAAAA-GATGTGTGTGA--AAAACGCTACTAAAAGCACTTCTTTCCGGTTATGAACAACACATTTTCAATCAATTTAGATTTGGCAAAGTTTCACTTTCGTTTATGTATTTTCAATTACGTCGAATTTAATACATGCGGTCTGAAAATTTTGTCAATTTAAGAATATCCGTCAACTTCCGTGAATTTCTTGTATGAAATCTGTTAAATTTATCCTCGTATAAGAAATTTACATTGTTGATGAATATTCTTTGAATTGGAACTACTTTCTTACATCATGAGTCAAATTTGATGCAATCCAAAATACATGAATGAAAGTAAGTCAGTTTGTAGTCCAAAAGTAATTTGATTCAACTATTTAGTTCGACT
>P.ussuriensis_Jianbali_1/3
TGGACGTTCATCAATAAAGAAAAAGACTATTATACTCATATATAAAATTACCACAAAGACTTGGT-GATTGTCTAAGAAAAACAATTATGGGGTTTTTTTCACTGTATTCACCTCATTGATGCACCTTGTTGT------ATGCACTAGAAACTTAGGTAGTTGAACCCTAAGCGTTATCTACACACTCATTTTTACCTCTCACACATCATTCTCAATTCATGGCCGTCATATTGAATGAATTGAAAAAGATCAATTGACCAAAATTAATAAGAATGTGTCAGAGATAAAAA-GATGTGTGTGA--AAAACGCTACTAAAAGCACTTCTTTCCGGTTATGAACAACACATTTTCAATCAATTTAGATTTGGCAAAGTTTCGCTTTCGTTTATGTATTTTCAATTACGTCGAATTTAATACATGCGGTCTGAAAATTTTGTCAATTTAAGAATATCCGTCAACTTCCGTGAATTTCTTGTATGAAATCTGTTAAATTTATCCTAGTATAAGAAATTTACATTGTTGATGAATATTCTTTGAATTGGAACTACTTTCTTACATCATGAGTCAAATTTGATGCAATCCAAAATACATGAATGAAAGTAAGTCAGTTTGTAGTCCAAAAGTGATTTGATTCAACTATTTAGTTCGACT
>P.serrulata_2/3
TGGACGTTCATCAATAAAGAAAAAGACTACTATACTCATATATAAAATTACCACAAAGACTTGGT-GATTGTCTAAGAAAAATAATTATGGGGTTTTTTTCACTGTATTCACCTCATTGATGCACCTTGTTGT------ATGCACTAGAAACTTAGGTAGTTGAACCCTAAGCGTTATCTACACATTCATTTTTACCTCTCACACATCATTCTCAATTCATGGCCGTCATATTGAATGAATTGAAAAAGATCAATTGACCAAAATTAATAAGAATGTGTCAGAGATAAAAA-GATGTGTGTGATAAAAACGCTACTAAAAGCACTTCTTTCCGGTTATGAACAACACATTTTCAATCAATTTAGATTTGGCAAAGTTTCACTTTCGTTTATGTATTTTCAATTACGTCGAATTTAATACATGCAGTCTCAAAATTTTGTCAATTTAAGAATATCCGTCAACTTCCGTGAATTTCTTGTATGAAATTTGTTAAATTTATCCTTGTATAAGAAATTTACATTGTTGATGAATATTCTTTGAATTGGAACTACTTTCTTACATCATGAGTCAAATTTGATGCAATCGAAAATACATGAATGAAAGTAGGTCAGTTTGTAGTCCAAAAGTAATTTGATTCAACTATTTAGTTCGACT
>P.calleryana_1/2
TGGACGTTCATCAATAAAGAAAAAGACTATTATACTCATATATAAAATTACCACAAAGACTTGGT-GATTGTCTAAGAAAAATAATTATGGGGTTTTTTTCACTGTATTCACCTCATTGATGCACCTTGTTGT------ATGCACTAGAAACTTAGGTAGTTGAACCCTAAGCGTTATCTACACATTCATTTTTACCTCTCACACATCATTCTCAATTCATGGCCGTCATATTGAATGAATTGAAAAAGATCAATTGACCAAAATTAATAAGAATGTGTCAGAGATAAAAA-GATGTGTGTGATAAAAATGCTACTAAAAGCACTTCTTTCCGGTTATGAACAACACATTTTCAATCAATTTAGATTTGGCAAAGTTTCACTTTCGTTTATGTATTTTCAATTACGTCGAATTTAATACAAGCAGTCTGAAAATTTTGTCAATTTAAGAATATCCGTCAACTTCCGTGAATTTCTTGTATGAAATTTGTTAAATTTATCCTTGTATAAGAAATTTACATTGTTGATGAATATTCTTTGAATTGGAACTACTTTCTTACATCATGAGTCAAATTTGATGCAATCGAAAATACATGAATGAAAGTAGGTCAGTTTGTAGTCCAAAAGTAATTTGATTCAACTATTTAGTTCGACT
>Yali_1/3
TGGACGTTCATCAATAAAGAAAAAGACTATTATACTCATATATAAAATTACCACAAAGACTTGGT-GATTGTCTAAGAAAAATAATTATGGGGTTTTTTTCACTGTATTCACCTCATTGATGCACCTTGTTGT------ATGCACTAGAAACTTAGGTAGTTGAACCCTAAGCGTTATCTACACATTCATTTTTACCTCTCACACATCATTCTCAATTCATGGCCGTCATATTGAATGAATTGAAAAAGATCAATTGACCAAAATTAATAAGAATGTGTCAGAGATAAAAA-GATGTGTGTG--AAAAACGCTACTAAAAGCACTTCTTTCCGGTTATGAACAACACATTTTCAATCAATTTAGATTTGGCAAAGTTTCACTTTCGTTTATGTATTTTCAATTACGTCGAATTTAATACATGCAGTCTGAAAATTTTGTCAATTTAAGAATATCCGTCAACTTCCGTGAATTTCTTGTATGAAATTTGTTAAATTTATCCTTGTATAAGAAATTTACATTGTTGATGAATATTCTTTGAATTGGAACTACTTTCTTACATCATGAGTCAAATTTGATGCAATCGAAAATACATGAATGAAAGTAGGTCAGTTTGTAGTCCAAAAGTAATTTGATTCAACTATTTAGTTCGACT
>Dangshansuli_1/2
TGGACGTTCATCAATAAAGAAAAAGACTATTATACTCATATATAAAATTACCACAAAGACTTGGT-GATTGTCTAAGAAAAATAATTATGGGGTTTTTTTCACTGTATTCACCTCATTGATGCACCTTGTTGT------ATGCACTAGAAACTTAGGTAGTTGAACCCTAAGCGTTATCTACACATTCATTTTTACCTCTCACACATCATTCTCAATTCATGGCCGTCATATTGAATGAATTGAAAAAGATCAATTGACCAAAATTAATAAGAATGTGTCAGAGATAAAAA-GATGTGTGTGATAAAAACGCTACTAAAAGCACTTCTTTCCGGTTATGAACAACACATTTTCAATCAATTTAGATTTGGCAAAGTTTCACTTTCGTTTATGTATTTTCAATTACGTCGAATTTAATACATGCGGTCTGAAAATTTTGTCAATTTAAGAATATCCGTCAACTTCCGTGAATTTCTTGTATGAAATCTGTTAAATTTAGCCTCGTATAAGAAATTTACATTGTTGATGAATATTCTTTGAATTGGAACTACTTTCTTACATCATGAGTCAAATTTGATGCAATCGAAAATACATGAATGAAAGTAGGTCAGTTTGTAGTCCAAAAGTAATTTGATTCAACTATTTAGTTCGACT
>P.pyrifolia_Nijisseiki_1/2
TGGACGTTCATCAATAAAGAAAAAGACTATTATACTCATATATAAAATTACCACAAAGACTTGGT-GATTGTCTAAGAAAAACAATTATGGGGTTTTTTTCACTGTATTCACCTCATTGATGCACCTTGTTGTTATGGTATGCACTAGAAACTTAGGTAGTTGAACCCTAAGCGTTATCTACACACTTATTTTTACCTCTCACACGTCATTCTCAATTCATAGCCGTCATATCGAATGAATTGAAAAAGATCAATTAACCAAAATTAATAAGAATGTGTCAGAGATAAAAA-GATGTGTGTGATAAAAACACTACTAAAAGCACTTCTTTCCGGTTATGAACAACACATTTTCAATCAATTTAGATTTGGCAAAGTTTCACTTTCGTTTATGTATTTTCAATTACGTCGAATTTAATACATGCAGTCTGAAAATTTTGTCAATTTAAGAATATCCGTCAACTTCCGTGAATTTCTTGTATGAAATTTGTTAAATTTATCCTTGTATAAGAAATTTACATTGTTGATGAATATTCTTTGAATTGGAACTACTTTCTTACATCATGAGTCAAATTTGATGCAATCGAAAATACATGAATGAAAGTAGGTCAGTTTGTAGTCCAAAAGTAATTTGATTCAACTATTTAGTTCGACT
>P.pyrifolia_Nijisseiki_2/2
TGGACGTTCATCAATAAAGAAAAAGACTATTATACTCATATATAAAATTACCACAAAGACTTGGT-GATTGTCTAAGAAAAACAATTATGGGGTTTTTTTCACTGTATTCACCTCATTGATGCACCTTGTTGTTATGGTATGCACTAGAAACTTAGGTAGTTGAACCCTAAGCGTTATCTACACACTTATTTTTACCTCTCACACGTCATTCTCAATTCATAGCCGTCATATCGAATGAATTGAAAAAGATCAATTAACCAAAATTAATAAGAATGTGTCAGAGATAAAAA-GATGTGTGTGA--AAAACACTACTAAAAGCACTTCTTTCCGGTTATGAACAACACATTTTCAATCAATTTAGATTTGGCAAAGTTTCACTTTCGTTTATGTATTTTCAATTACGTCGAATTTAATACATGCAGTCTGAAAATTTTGTCAATTTAAGAATATCCGTCAACTTCCGTGAATTTCTTGTATGAAATTTGTTAAATTTATCCTTGTATAAGAAATTTACATTGTTGATGAATATTCTTTGAATTGGAACTACTTTCTTACATCATGAGTCAAATTTGATGCAATCGAAAATACATGAATGAAAGTAGGTCAGTTTGTAGTCCAAAAGTAATTTGATTCAACTATTTAGTTCGACT
>P.calleryana_2/2
TGGTCGTTCATCAATAAAGAAAAAGACTATTATACTCATATATAAAATTACCACAAAGACTTGGT-GATTGTCTAAGAAAAACAATTATGGGGTTTTTTTCACTGTATTCACCTCATTGATGCACCTTGTTGTTATGGTATGCACTAGAAACTTAGGTAGTTGAACCCTAAGCGTTATCTACACACTTATTTTTACCTCTCACACGTCATTCTCAATTCATAGCCGTCATATCGAATGAATTGAGAAAGATCAATTGACCAAAATTAATAAGAATGTGTCAGAGATAAAAA-GATGTGTGTGA--AAAACACTACTAAAAGCACTTCTTTCCGGTTATGAACAACACATTTTCAATCAATTTAGATTTGGCAAAGTTTCACTCTCGTTTATGTATTTTCAATTACGTCGAATTTAATACATGCAGTCTGAAAATTTTGTCAATTTAAGAATATCCGTCAACTTCCGTGAATTTCTTGTATGAAATTTGTTAAATTTATCCTTGTA-AAGAAATTTACATTGTTGATGAATATTCTTTGAATTGGAACTACTTTCTTACATCATGAGTCAAATTTGATGCAATCGAAAATACATGAATGAAAGTAGGTCAGTTTGTAGTCCAAAAGTAATTTGATTCAACTATTTAGTTCGACT
>P.dimorphophylla_4/4
TGGACGTTCATCAATAAAGAAAAAGACTATTATACTCATATATAAAATTACCACAAAGACTTGGT-GATTGTCTAAGAAAAACAATTATGGGGTTTTTTTCACTGTATTCACCTCATTGATGCACCTTGTTGTTATGGTATGCACTAGAAACTTAGGTAGTTGAACCCTAAGCGTTATCTACACACTTATTTTTACCTCTCACACGTCATTCTCAATTCATAGCCGTCATATCGAATGAATTGAAAAAGATCAATTGACCAAAATTAATAAGAATGTGTCAGAGATAAAAA-GATGTGTGTGA--AAAACACTACTAAAAGCACTTCTTTCCGGTTATGAACAACACATTTTCAATCAATTTAGATTTGGCAAAGTTTCACTTTCGTTTATGTATTTTCAATTACGTCGAATTTAATACATGCAGTCTGAAAATTTTGTCAATTTAAGAATATCCGTCAACTTCCGTGAATTTCTTGTATGAAATTTGTTAAATTTATCCTTGTATAAGAAATTTACATTGTTGATGAATATTCTTTGAATTGGAACTACTTTCTTACATCATGAGTCAAATTTGATGCAATCGAAAATACATGAATGAAAGTAGGTCAGTTTGTAGTCCAAAAGTAATTTGATTCAACTATTTAGTTCGACT
>P.serrulata_3/3
TGGACGTTCATCAATAAAGAAAAAGACTATTATACTCATATATAAAATTACCACAAAGACTTGGT-GATTGTCTAAGAAAAACAATTATGGGGTTTTTTTCACTGTATTCACCTCATTGATGCACCTTGTTGTTATGGTATGCACTAGAAACTTAGGTAGTTGAACCCTAAGCGTTATCTACACACTTATTTTTACCTCTCACACGTCATTCTCAATTCATAGCCGTCATATCGAATGAATTGAAAAAGATCAATTGACCAGAATTAATAAGAATGTGTCAGAGATAAAAA-GATGTGTGTGA--AAAACACTACTAAAAGCACTTCTTTCCGGTTATGAACAACACATTTTCAATCAATTTAGATTTGGCAAAGTTTCACCTTCGTTTATGTATTTTCAATTACGTCGAATTTAATACATGCAGTCTCAAAATTTTGTCAATTTAAGAATATCCGTCAACTTCCGTGAATTTCTTGTGTGAAATTTGTTAAATTTATCCTTGTATAAGAAATTTACATTGTTGATGAATATTCTTTGAATTGGAACTACTTTCTTACATCATGAGTCAAATTTGATGCAATCGAAAATACATGAATGAAAGTAGGTCAGTTTGTAGTCCAAAAGTAATTTGATTCAACTATTTAGTTCGACT
>Yali_3/3
TGGACGTTCATCAATAAAGAAAAAGACTATTATACTCATATATAAAATTACCACAAAGACTTGGT-GATTGTCTAAGAAAAACGATTATGGGGTTTTTTTCACTGTATTCACCTCATTGATGCACCTTGTTGTTATGGTATGCACTAGAAACTTAGGTAGTTGAACCCTAAGCGTTATCTACACACTTATTTTTACCTCTCATACGTCATTCTCAATTCATAGCCGTCATATCGAATGAATTGAAAAAGATCAATTGACCAAAATTAATAAGAATGTGTCAGAGATAAAAA-GATGTGTGTGA--AAAACACTACTAAAAGCACTTCTTTCCGGTTATGAACAACACATTTTCAATCAATTTAGATTTGGCAAAGTTTCACTTTCGTTTATGTATTTTCAATTACGTCGAATTTAATACATGCAGTCTGAAAATTTTGTCAATTTAAGAATATCCGTCAACTTCCGTGAATTTCTTGTATGAAATTTGTTAAATTTATCCTTGTATAAGAAATTTACATTGTTGATGAATATTCTTTGAATTGGAACTACTTTCTTACATCATGAGTCAAATTTGATGCAATCGAAAATACATGAATGAAAGTAGGTCAGTTTGTAGTCCAAAAGTAATTTGATTCAACTATTTAGTTCGACT
>P.dimorphophylla_3/4
TGGACGTTCATCAATAAAGAAAAAGACTATTATACTCATATATAAAATTACCACAAAGACTTGGT-GATTGTCTAAGAAAAACAATTATGGGGTTTTTTTCACTGTATTCACCTCATTGATGCACCTTGTTGTTATGGTATGCACTAGAAACTTAGGTAGTTGAACCCTAAGCGTTATCTACACACTTATTTTTACCTCTCACACGTCATTCTCAATTCATAGCCGTCATATCGAATGAATTGAAAAAGATCAATTGACCAAAATTAATAAGAATGTGTCAGAGATAAAAA-GATGTGTGTGATAAAAACACTACTAAAAGCACTTCTTTCCGGTTATGAACAACACATTTTCAATCAATTTAGATTTGGCAAAGTTTCACTTTCGTTTATGTATTTTCAATTACGTCGAATTTAATACATGCAGTCTGAAAATTTTGTCAATTTAAGAATATCCGTCAACTTCCGTGAATTTCTTGTATGAAATTTGTTAAATTTATCCTTGTATAAGAAATTTACATTGTTGATGAATATTCTTTGAATTGGAACTACTTTCTTACATCATGAGTCAAATTTGATGCAATCGAAAATACATGAATGAAAGTAGGTCAGTTTGTAGTCCAAAAGTAATTTGATTCAACTATTTAGTTCGACT
>P.pashia2_1/2
TGGACGTTCATCAATAAAGAAAAAGACTATTATACTCATATATAAAATTACCACAAAGACTTGGT-GATTGTCTAAGAAAAACAATTATGGGGTTTTTTTCACTGTATTCACCTCATTGATGCACCTTGTTGTTATGGTATGCACTAGAAACTTAGGTAGTTGAACCCTAAGCGTTATCTACACACTTATTTTTACCTCTCACACGTCATTCTCAATTCATAGCCGTCATATCGAATGAATTGAAAAAGATCAATTGACCAAAATTAATAAGAATGTGTCAGAGATAAAAA-GATGTGTGTGA--AAAACACTACTAAAAGCACTTCTTTCCGGTTATGAACAACACATTTTCAATCAATTTAGATTTGGCAAAGTTTCACTTTTGTTTATGTATTTTCAATTACGTCGAATTTAATACATGCAGTCTGAAAATTTTGTCAATTTAAGAATATCCGTCAACTTCCGTGAATTTCTTGTATGAAATCTGTTAAATTTATCCTTGTATAAGAAATTTACATTGTTGATGAATATTCTTTGAATTGGAACTACTTTCTTACATCATGAGTCAAATTTGATGCAACCGAAAATACATGAATGAAAGTAGGTCAGTTTGTAGTCCAAAAGTAATTTGATTCAACTATTTAGTTCGACT
>Yali_2/3
TGGACGTTCATCAATAAAGAAAAAGACTATTATACTCATATATAAAATTACCACAAAGACTTGGT-GATTGTCTAAGAAAAACAATTATGGGGTTTTTTTCACTGTATTCACCTCATTGATGCACCCTGTTGTTATGGTATGCACTAGAAACTTAGGTAGTTGAACCCTAAGCGTTATCTACACACTTATTTTTACCTCTCACACGTCATTCTCAATTCATAGCCGTCATATCGAATGAATTGAAAAAGATCAATTGACCAAAATTAATAAGAATGTGTCAGAGATAAAAA-GATGTGTGTGATAAAAACACTACTAAAAGCACTTCTTTCCGGTTATGAACAACACATTTTCAATCAATTTAGATTTGGCAAAGTTTCACTTTCGTTTATGTATTTTCAATTACGTCGAATTTAATACATGCAGTCTGAAAATTTTGTCAATTTAAGAATATCCGTCAACTTCCGTGAATTTCTTGTATGAAATTTGTTAAATTTATCCTTGTATAAGAAATTTACATTGTTGATGAATATTCTTTGAATTGGAACTACTTTCTTACATCATGAGTCAAATTTGATGCAATCCAAAATACATGAATGAAAGTAAGTCAGTTTGTAGTCCAAAAGTAATTTGATTCAACTATTTAGTTCGACT
>P.betulaefolia
TGGACGTTCATCAATAAAGAAAAAGACTATTATACTCATATATAAAATTACCACAAAGACTTGGT-GATTGTCTAAGAAAAACAATTATGGGGTTTTTTTCACTGTATTCACCTCATTGATGCACCTTGTTGTTATGGTATGCACTAGAAACTTAGGTAGTTGAACCCTAAGCGTTATCTACACACTTATTTTTACCTCTCACACGTCATTCTCAATTCATAGCCGTCATATCGAATGAATTGAAAAAGATCAATTGACCAAAATTAATAAGAATGTGTCAGAGATAAAAA-GATGTGTGTGA--AAAACACTACTAAAAGTACTTCTTTCCGGTTATGAACAACACATTTTCAATCAATTTAGATTTGGCAAAGTTTCACTTTCGTTTATGTATTTTCAATTACGTCGAATTTAATACATGCGGTCTGAAAATTTTGTCAATTTAAGAATATCCGTCAACTTCCGTGAATTTCTTGTATGAAATCTGTTAAATTTATCCTCGTATGAGAAATTTACATTGTTGATGAATATTCTTTGAATTGGAACTACTTTCTTACATCATGAGTCAAATTTGATGCAATCGAAAATACATGAATGAAAGTAGGTCAGTTTGTAGTCCAAAAGTAATTTGATTCAACTATT-AGTTCGACT
>P.fauriei_1/2
TGGACGTTCATTAATAAAGAAAAAGACTATTATACTCATATATAAAATTACCACAAAGACTTGGTTGATTGTCTAAGAAAAACAATTATGGGGTTTTTTTCACTGTATTCACCTCATTGATGCACCTTGTTGTTATGGTATGCATTAGAAACTTAGGTAGTTGAACCCTAAGCGTTATCTACACATTCATTTTTACCTCTCACACATCATTCTCAATTCATGGCCGTTATATCGAATGAATTGAAAAAGATCAATTGACCAAAATTAATAAGAATGTGTCAGAGATAAAAA-GATGTGTGTGTGAAAAACACTACTAAAAGCACTTCTTTCCGGTTATGAACAACACATTTTCAATCAATTTAGATTTGGCAAAGTTTCACTTTCGTTTATGTATTTTCAATTACGTCGAATTTAGTACATGCGGCCTGAAAATTTTGTCAATTTAAGAATATCCGTCAACTTCCGTGAATTTCTTGTATGAAATCTGTTAAATTTATCCTCGTATAAGAAATTTACATTGTTGATGAATATTCTTTGAATTGGAACTACTTTCTTACATCATGAGTCAAATTTGATGCAATCGAAAATACATGAATGAAAGTAGGTCAGTTTGTAGTCCAAAAGTAATTTGATTCAACTATTTAGTTCGACT
>P.fauriei_2/2
TGGACGTTCATTAATAAAGAAAAAGACTATTATACTCATATATAAAATTACCACAAAGACTTGGTTGATTGTCTAAGAAAAACAATTATGGGGTTTTTTTCACTGTATTCACCTCATTGATGCACCTTGTTGTTATGGTATGCACTAGAAACTTAGGTAGTTGAACCCTAAGCGTTATCTACACATTCATTTTTACCTCTCACACATCATTCTCAATTCATGGCCGTTATATCGAATGAATTGAAAAAGATCAATTGACCAAAATTAATAAGAATGTGTCAGAGATAAAAA-GATGTGTGT--GAAAAACACTACTAAAAGCACTTCTTTCCGGTTATGAACAACACATTTTCAATCAATTTAGATTTGGCAAAGTTTCACTTTCGTTTATGTATTTTCAATTACGTCGAATTTAGTACATGCGGCCTGAAAATTTTGTCAATTTAAGAATATCCGTCAACTTCCGTGAATTTCTTGTATGAAATCTGTTAAATTTATCCTCGTATAAGAAATTTACATTGTTGATGAATATTCTTTGAATTGGAACTACTTTCTTACATCATGAGTCAAATTTGATGCAATCGAAAATACATGAATGAAAGTAGGTCAGTTTGTAGTCCAAAAGTAATTTGATTCAACTATTTAGTTCGACT
>P.xerophila_1/2
TGGACGTTCATCAATAAAGAAAAAGACTATTATACTCATATATAAAATTACCACAAAGACTTGGT-GATTGTCTAAGAAAAACAATTATGGGGTTTTTTTCACTGTATTCTCCTCATTGATGCACCTTGTTGTTATGGTATGCACTAGAAACTTAGGTAGTTTAACCCTAAGCGTTATCTACACATTCATTTTTACCTCTCACACATCATTCTCAATTCATGGCCGTTATATCGAATGAATTGAAAAAGATCAATTGACCAAAATTAATAAAAATGTGTTAGAGATAAAAA-GATGTGTGT--GAAAAACACTACTAAAAGCACTTCTTTCCGGTTATGAACAACACATTTTCAATCAATTTAGATTTGGCAAAGTTTCACTTTCGTTTATATATTTTCAATTACGTCGAATTTAATACATGCGGTCTGAAAATTTTGTCAATTTAAGAATATCCGTCAACTTCTGTGAATTTCTTGTATGAAATCTGTTAAATTTATCCTCGTATAAGAAATTTACATTGTTGATGAATATTCTTTGAATTGGAACTACTTTCTTACATCATGAGTCAAATTTGATGCAATCGAAAATACATGAATGAAAGTAGGTCAGTTTGTAGTCCAAAAGTAATTTGATTCAACTATTTAGTTCGACT
>P.pashia1
TGGACGTTCATCAATAAAGAAAAAGACTATTATACTCATATATAAAATTACCACAAAGACTTGGT-GATTGTCTAAGAAAAACAATTATGGGGTTTTTTTCACTGTATTCACCTCATTGATGCACCTTGTTGTTATGGTATGCACTAGAAACTTAGGTAGTTGAACCCTAAGCATTATCTACACACTCATTTTTACCTCTCACACATCATTCTCAATTCATGGCCGTCATATCGAATGAATTGAAAAAGATCAATTGACCAAAATTAATAAGAATGTGTTAGAGATAAAAA-GATGTGTGTGA--AAAACACTACTAAAAGCACTTCTTTCCGGTTATGAACAACACATTTTCAATCAATTTAGATTTGGCAAAGTTTCACTTTCGTTTATGTATTTTCAATTACGTTGAATTTAATACATGCGGTCTGAAAATTTTGTCAATTTAAGAATATCCGTCAACTTCCGTGAATTTCTTGTATGAAATCTGTTAAATTTATCCTCGTATAAGAAATTTACATTGTTGATGAATATTCTTTGAATTGGAACTACTTTCTTACATCATGAGTCAAATTTGATGCAATCGAAAATACATGAATGAAAGTAGGTCAGTTTGTAGTCCAAAAGTAATTTGATTCAACTATTTAGTTCGACT
>P.xerophila_2/2
TGGACGTTCATCAATAAAGAAAAAGACTATTATACTCATATATAAAATTACCACAAAGACTTGGT-GATTGTCTAAGAAAAACAATTATGGGGTTTTTTTCACTGTATTCACCTCATTGATGCACCTTGTTGTTATGGTATGCACTAGAAACTTAGGTAGTTGAACCCTAAGCGTTATCTACACACTCATTTTTACCTCTCACACATCATTCTCAATTCATGGCCGTCATATCGAATGAATTGAAAAATATCAATTGACCAAAATTAATAAGAATGTGTTAGAGATAAAAA-GATGTGTGTGA--AAAACACTACTAAAAGCACTTCTTTCCGGTTATGAACAACACATTTTCAATCAATTTAGATTTGGCCAAGTTTCACTTTCGTTTATGTATTTTCAATTACGTCGAATTTAATACATGCGGTCTGAAAATTTTGTCAATTTAAGAATATCCGTCAACTTCCGTGAATTTCTTGTATGAAATCTGTTAAATTTATCCTCGTATAAGAAATTTACATTGTTGATGAATATTCTTTGAATTGGAACTACTTTCTTACATCATGAGTCAAATTTGATGCAATCGAAAATACATGAATGAAAGTAGGTCAGTTTGTAGTCCAAAAGTAATTTGATTCAACTATTTAGTTCGACT
>P.pashia2_2/2
TGGACGTTCATCAATAAAGAAAAAGACTATTATACTCATATATAAAATTACCACAAAGACTTGGT-GATTGTCTAAGAAAAACAATTATGGGGTTTTTTTCACTGTATTCACCTCATTGATGCACCTTGTTGTTATGGTATGCACTAGAAACTTAGGTAGTTGAACCCTAAGCGTTATCTACACACTCATTTTTACCTCTCACACATCATTCTCAATTCATGGCCGTCATATCGAATGAATTGAAAAAGATCAATTGACCAAAATTAATAAGAATGGGTCAGAGATAAAAA-GATGTGTGTGA--AAAACACTACTAAAAACACTTCTTTCCGGTTATGAACAACACATTTTCAATCAATTTAGATTTGGCAAAGTTTCACTTTCGTTTATGTATTTTCAATTACGTCGAATTTAATACATGCGGTCTGAAAATTTTGTCAATTTAAGAATATCCGTCAACTTCCGTGAATTTCTTGTATGAAATCTGTTAAATTTATCCTCGTATAAGAAATTTACATTGTTGATGAATATTCTTTGAATTGGAACTACTTTCTTACATCATGAGTCAAATTTGATGCAATCGAAAATACATGAATGAAAGTAGGTCAGTTTGTAGTCCAAAAGTAATTTGATTCAACTATTTAGTTCGACT
>P.sinkiangensis_Korlaxiangli_2/2
TGGACGTTCATCAATAAAGAAAAAGACTATTATACTCATATATAAAATTACCACAAAGACTTGGT-GATTGTCTAAGAAAAACAATTATGGGGTTTTTTTCACTGTATTCACCTCATTGATGCACCTTGTTGTTATGGTATGCACTAGAAACTTAGGTAGTTGAACCCTAAGCGTTATCTACACACTCATTTTTACCTCTCACACATCATTCTCAATTCATGGCCGTCATATCGAATGAATTGAAAAAGATCAATTGACCAAAATTAATAAGAATGTGTCAGAGATAAAAA-GATGTGTGTGA--AAAACACTACTAAAAACACTTCTTTCCGGTTATGAACAACACATTTTCAATCAATTTAGATTTGGCAAAGTTTCACTTTCGTTTATGTATTTTCAATTACGTCGAATTTAATACATGGGGTCTGAAAATTTTGTCAATTTAAGAATATCCGTCAACTTCCGTGAATTTCTTGTATGAAATCTGTTAAATTTATCCTCGTATAAGAAATTTACATTGTTGATGAATATTCTTTGAATTGGAACTACTTTCTTACATCATGAGTCAAATTTGATGCAATCGAAAATACATGAATGAAAGTAGGTCAGTTTGTAGTCCAAAAGTAATTTGATTCAACTATTTAGTTCGACT
>P.communis_3/4
TGGACGTTCATCAATAAAGAAAAAGACCATTATACTCATATATAAAATTACCACAAAGACTTGGT-GGTTGTCTAAGAAAAACAATTATGGGGTTTTTTTCACTGTATTCACCTCATTGATGCACCTTGTTGTTATGGTATGCACTAGAAACTTAGGTAGTTGAACCCTAAGTGTTATCTACACACTCATTTTTACCTCTCATACATCATTCTCAATTCATGGCCGTCATATCGAATGAATTGAAAAAGATCAATTGACCAAAATTAATAAGAATGTGTCAGAGATAAAAA-GATGTGTGTGA--AAAACACTACTAAAAACACTTCTTTCCGGTTATGAACAACACATTTTCAATCAATTTAGATTTGGCAAAGTTTCACTTTCGTTTATGTATTTTCAATTACGTCGAATTTAATACATGCGGTCTGAAAATTTTGTCAATTTAAGAATGTCTGTCAACTTCCGTGAATTTCTTGTATGAAATCTGTTAAATTTATCCTCGTATAAGAAATTTACATTGTTGATGAATATTCTTTGAATTGGAACTACTTTCTTACATCATGAGTCAAATTTGATGCAATCGAAAATACATGAATGAAAGTAGGTAAGTTTGTAGTCCAAAAGTAATTTGATTCAACTATTTAGTTCGACT
>P.communis_4/4
TGGACGTTCATCAATAAAGAAAAAGACCATTATACTCATATATAAAATTACCACAAAGACTTGGT-GGTTGTCTAAGAAAAACAATTATGGGGTTTTTTTCACTGTATTCACCTCATTGATGCACCTTGTTGTTATGGTATGCACTAGAAACTTAGGTAGTTGAACCCTAAGTGTTATCTACACACTCATTTTTACCTCTCATACATCATTCTCAATTCATGGCCGTCATATCGAATGAATTGAAAAAGATCAATTGACCAAAATTAATAAGAATGTGTCAGAGATAAAAA-GATGTGTGTGA--AAAACACTACTAAAAGCACCTCTTTCCGGTTATGAACAACACATTTTCAATCAATTTAGATTTGGCAAAGTTTCACTTTCGTTTATGTATTTTCAATTACGTCAAATTTAATACATGCGGTCTGAAAATTTTGTCAATTTAAGAATATCTGTCAACTTCCGTGAATTTCTTGTATGAAATCTGTTAAATTTATCCTCGTATAAGAAATTTACTTTGTTGATGAATATTCTTTGAATTGGAACTACTTTCTTACATCATGAGTCAAATTTGATGCAATCGAAAATACATGAATGAAAGTAGGTCAGTTTGTAGTCCAAAAGTAATTTGATTCAACTATTTAGTTCGACT
>P.communis_1/4
TGGACGTTCATCAATAAAGAAAAAGACCATTACACTCATATATAAAATTACCACAAAGACTTGGT-GATTGTCTAAGAAAAACAATTATGGGGTTTTTTTCACTGTATTCACCTCATTGATGCACCTTGTTGTTATGGTATGCACTAGAAACTTAGGTAGTTGGACCCTAAGCGTTATCTACACACTCATTTTTACCTCTCACACATCATTCTCAATTCATGGCCGTCATATCGAATGAATTGAAAAAGATCAATTGACCAAAATTAATAAGAATGTGTCAGAGATAAAAA-GATGTGTGTGA--AAAACACTACTAAAGGCACCTCTTTCCGGTTATGAACAACACATTTTCAATCAATTTAGATTTGGCAAAGTTTCACTTTCGTTTATGTATTTTCAATTACGTCAAATTTAATACATGCGGTCTGAAAATTTTGTCAATTTAAGAATATCTGTCAACTTCCGTGAATTTCTTGTATGAAATCTGTTAAATTTATCCTCGTATAAGAAATTTACTTTGTTGATGAATATTCTTTGAATTGGAACTACTTTCTTACATCATGAGTCAAATTTGATGCAATCGAAAATACATGAATGAAAGTAGGTCAGTTTGTAGTCCAAAAGTAATTTGATTCAACTATTTAGTTCGACT
>P.elaeagrifolia_1/2
TGGACGTTCATCAATAAAGAAAAAGACCATTACACTCATATATAAAATTACCACAAAGACTTGGT-GATTGTCTAAGAAAAACAATTATGGGGTTTTTTTCACTGTATTCACCTCATTGATGCACCTTGTTGTTATGGTATGCACTAGAAACTTAGGTAGTTGGACCCTAAGCGTTATCTACACACTCATTTTTACCTCTCACGCATCATTCTCAATTCATGGCCGTCATATCGAATGAATTGAAAAAGATCAATTGACCAAAATTAATAAGAATGTGTCAGAGATAAAAA-GATGTGTGTGA--AAAACACTACTAAAAGCACCTCTTTCCGGTTATGAACAACACATTTTCAATCAATTTAGATTTGGCAAAGTTTCACTTTCGTTTATGTATTTTCAATTACGTCGAATTTAATACATGCGGTCTGAAAATTTTGTCAATTTAAGAATATCTGTCAACTTCTGTGAATTTCTTGTATGAAATCTGTTAAATTTATCCTCGTATAAGAAATTTACATTGTTGATGAATATTCTTTGACTTGGAACTACTTTCTTACATCATGAGTCAAATTTGATGCAATCGAAAATACATGAATGAAAGTAGGTCAGTTTGTAGTCCAAAAGTAATTTGATTCAACTATTTAGTTCGACT
>P.communis_2/4
TGGACGTTCATCAATAAAGAAAAAGACCATTACACTCATATATAAAATTACCACAAAGACTTGGT-GATTGTCTAAGAAAAACAATTATGGGGTTTTTTTCACTGTATTCACCTCATTGATGCACCTTGTTGTTATGGTATGCACTAGAAACTTAGGTAGTTGGACCCTAAGCGTTATCTACACACTCATTTTTACCTCTCACACATCATTCTCAATTCATGGCCGTCATATCGATTGAATTGAAAAAGATCAATTGACCAAAATTAATAAGAATGTGTCAGAGATAAAAA-GATGTGTGTGATAAAAACACTACTAAAAGCACCTCTTTCCGGTTATGAACAACACATTTTCAATCAATTTAGATTTGGCAAAGTTCCACTTTCGTTTATGTATTTTCAATTACGTCGAATTTAATACATGCGGTCTGAAAATTTTGTCAATTTAAGAATATCTGTCAACTTCCGTGAATTTCTTGTATGAAATCTGTTAAATTTATCCTCGTATAAGAAATTTACATTGTTGATGGATATTCTTTGAATTGGAACTACTTTCTTACATCATGAGTCAAATTTGATGCAATCGAAAATACATGAATGAAAGTAGGTAAGTTTGTAGTCCAAAAGTAATTTGATTCAACTATTTAGTTCGACT
>P.cossonii_2/2
TGGACGTTCATCAATAAAGAAAAAGACCATTATACTCATACATAAAATTACCACAAAGACTTGGT-GATTGTCTAAGAAAAACAATTATGGGGTTTTTTTCACTGTATTCACCTCATTGATGCACCTTGTTGTTATGGTATGCACTAGAAACTTAGGTAGTTGAACCCTAAGCGTTATCTACACACTCATTTTTACCTCTCACACATCATTCTCAATTCATGGCCGTCATATCGAATGAATTGAAAAAGATCAATTGACCAAAATTAATAAGAATGTGTCAGAGATAAAAAAGATGTGTGTGA--AAAACACTACTAAAAGCACTTCTTTCCGGTTATGAACAACACATTTTCAATCAATTTAGATTTGGCGAAGTTTCACTTTCGTTTATGTATTTTCAATTACATCGAATTTAATACATGCGGTCTGAAAATTTTGTCAATTTAAGAATATCTATCAACTTCCGTGAATTTCTTGTATGAAATCTGTTAAATTTATCCTCGTATAAGAAATTTACATTGTTGATGAATATTCTTTGAATTGGAACTACTTTCTTACATCATGAGTCAAATTTGATGCAATCGAAAATACATGAATGAAAGTAGGTCAGTTTGTAGTCCAAAAGTAATTTGATTCAACTATTTAGTTCGACT
>P.cossonii_1/2
TGGACGTTCATCAATAAAGAAAAAGACCATTATACTCATACATAAAATTACCACAAAGACTTGGT-GATTGTCTAAGAAAAACAATTATGGGGTTTTTTTCACTGTATTCACCTCATTGATGCACCTTGTTGTTATGGTATGCACTAGAAACTTAGGTAGTTGAACCCTAAGTGTTATCTACACACTCATTTTTACCTCTCACACATCATTCTCAATTCATGGCCGTCATATCGAATGAATTGAAAAAGATCAATTGACCAAAATTAATAAGAATGTGTCAGAGATAAAAA-GATGTGTGTGA--AAAACACTACTAAAAGCACTTCTTTCCGGTTATGAACAACACATTTTCAATCAATTTAGATTTGGCAAAGTTTCACTTTCGTTTATGTATTTTCAATTACATCGAATTTAATACATGCGGTCTGAAAATTTTGTCAATTTAAGAATATCTATCAACTTCCGTGAATTTCTTGTATGAAATCTGTTAAATTTATCCTCGTATAAGAAATTTACATTGTTGATGAATATTCTTTGAATTGGAACTACTTTCTTACATCATGAGTCAAATTTGATGCAATCGAAAATACATGAATGAAAGTAGGTCAGTTTGTAGTCCAAAAGTAATTTGATTCAACTATTTAGTTCGACT
>Dangshansuli_2/2
TGGACGTTCATCAATAAAGAAAAAGACTATTATACTCATATATAAAATTACCACAAAGACTTGGT-GATTGTCTAAGAAAAACAATTATGGGGTTTTTTTCACTGTATTCACCTCATTGATGCACCTTGTTGTTATGGTATGCACTAGAAACTTAGGTAGTTGAACCCTAAGCGTTATCTACACACTCATTTTTACCTCTCACACATCATTCTCAATTCATGGCCGTCATATCGAATGAATTGAAAAAGATCAATTGACCAAAATTAATAAGAATGTGTCAGAAATAAAAA-GATGTGTGTG-TAAAAACACTACTAAAAGCACTTCTTTCCGGTTATGAACAACACATTTTCAATCAATTTAGATTTGGCAAAGTTTCACTTTTGTTTATGTATTTTCAATTATGTCGAATTTAATACATGCGGTCTGAAAATTTTGTCAATTTAAGAATATCCGTCAACTTCTGTGAATTTCTTGTATGAAATCTGTTAAATTTATCCTCGTATAAGAAATTTACATTGTTGATGAATATTCTTTGAATTGGAACTACTTTCTTACATCATGAGTCAAATTTGATGCAATCGAAAATACATGAATGAAAGTAGGTCAGTTTGTAGTCCAAAAGTAATTTGATTCAACTATTTAGTTCGACT
>P.amygdaliformis_1/2
TGGACGTTCATCAATAAAGAAAAAGACTCTTATACTCATATA--AAATTACCAAAAAGACTTGGT-GATTGTCTAAGAAAAACAATTATGGGGTTTTTTTCATTGTATTCACCTCATTGATGCACTTTGTTGTTATGGTATGCACTAGAAACTTAGGTAGTTGAACCCTAAGTATTATCTACACACTCATTTTTACCTCTCACACATCATTCTCAATTCATGGCCTTCGGATCAAATGAATTGAAAATGATCAATTGACCAAAATTAATAAGAGTGTGTTAGAGATAAAAA-GATGTGTGTGA--AAAGCACGACTAAAAACATTTCTTTCCGGTTATGGACCACACATTTTCAATCAATTTAGATTTGGCAAAGTTTCACTTTTGTTTATGTATTTTCAATTACATCGAATTTAATACATGCGGTCTGCAAATTTAATCAATTTAAGAATATCCGTCAACTTCCGTGAATTTCTTGTATGAAATCTGTTAAATTTATCCTCGTACAAGAAATTTACATTGTTGATGAATATTCTTTGAATTGGAACTACTTTCTTATATCATGAGTCAAATTTGATGCAATCGAAAATACATGAATGAAAGTAGGTCAGTTTGTAGTCCAAAT-TAATTTGATTCAACTATTTAGGTCGACT
>P.elaeagrifolia_2/2
TGGACGTTCATCAATAAAGAAAAAGACTCTTATACTCATATA--AAATTACCACAAAGACTTGGT-GATTGTCTAAGAAAAACAATTATGGGGTTTTTTTCACTGTATTCACCTCATTGATGCACTTTGTTGTTATGGTATGCACTAGAAACTTAGGTAGTTGAACCCTAAGTGTTATCTACACACTCATTTTTACCTCTCACACATCATTCTCAATTCATGGCCTTCGGATCAAATGAATTGAAAATGATCAATTGACCAAAATTAATAAGAGTGTGTCAGAGATAAAAA-GATGTGTGTGA--AAAGCACTACTAAAAGCATTTCTTTCCGGTTATGAACCACACATTTTCAATCAATTTAGATTTGGCAAAGTTTCACTTTTGTTTATGTATTTTCAATTACATCGAATTTAATACATGCGGTCTGCAAATTTAATCAATTTAAGAATATCCGTCAACTTCCGTGAATTTCTTGTATGAAATCTGTTAAATTTATCCTCGTACAAGAAATTTACATTGTTGATGAATATTCTTTGAATTGGAACTACTTTCTTATATCATGAGTCAAATTTGATGCAATCGAAAATACATGAATAAAAGTAGGTCAGTTTGTAGTCCAAAT-TAATTTGATTCAACTATTTAGTTCGACT
>P.amygdaliformis_2/2
TGGACGTTCATCAATAAAGAAAAAGACTCTTATACTCATATATAAAATTACCACAAAGACTTGGT-GATTGTCTAAGAAAAACAATTATGGGGTTTTTTTCACTGTATTCACCTCATTGATGCACTTTGTTGTTATGGTATGCACTAGAAACTTAGGTAGTTGAACCCTAAGTGTTATCTACACACTCATTTTTACCTCTCACACATCATTCTCAATTCATGG--TTCGGATCGAATGAATTGAAAATGATCAATTGTCCAAAATTAATAAGAATGTGTTAGAGATAAAAA-GATGTGTGTGA--AAAGCACTACTAAAAGCATTTCTTTCCGGTTATGAACCACACATTTT-AATCAATTTAGATTTGGCAAAGTTTCACTTTTGTTTATGTATTTTCAATTACATCGAATTTAATACATGCGGTCCGCAAATTTAATCAATTTAAGAATATCCGTCAACTTCCGTGAATTTCTTGTATGAAATCTGTTAAATTTATCCTCGTACAAGAAATTTACATTGTTGATGAATATTCTTTGAATTGGAACTACTTTCTTATATCATGAGTCAAATTTGATGCAATCGAAAATACATGAATGAAAGTAGGTCAGTTTGTAGTCCAAAT-TAATTTGATTCAACTATTGAGGCCGACT
>M.sieboldii_1/3
TGGACGTTCATCAATAAAGAAAAAGACTCTTATACTCATGTATAAAATTACCACAAAGACTTGGT-GATTGTCTAAGAAAAACAGTTATGGGGTTTTTTTCACTGTATTCACCGCATTGATGCACCTTGTTGGT-----ATGCACTGGAAACTTAGGTAGTTG-ACCCTAAGCGTTATTTACACACTCATTTTTACCTTTCACACATTATTCTCAATTCATGGTCGTTGGATCGAATAAATTAAAAAAGATCAATTGACCAAAATTAATAAGAATGTGTCAGAGGTAAATA-GATGTGTGTGA--AAAGCACTACTAAAAGCACTTCTTTCCAGTTATGAACAACACATTTTCAATCAATTTAGATTTGGCAAAGTTTCACTTTTGTTTATGTATTTTCGATTACATCGAATTTGATACATGCGGTCTGCAAATTTTGTCAATTTAAGAATATCCGTCAACTTTTGTGAATTTCTTGTACGAAATCTGTTAAATTCATCATCGTACAAGAAATTCACATTGTTGATGAATATTCTTTGAATTGGAACTACTTTCTTACATCATGAGTCAAATTTGATGCAATCGAAAATACATGAATGAAAGTAGGTCAGTTTGTAGTCCAAAAGTAATTTGATTCAACTATTTAGTTCGGCT
>M.sieboldii_2/3
TGGACGTTCATCAATAAAGAAAAAGACTCTTATACTCATGTATAAAATTACCACAAAGACTTGGT-GATTGTCTAAGAAAAACAGTTATGGGGTTTTTTTCACTGTATTCACCGCATTGATGCACCTTGTTGGT-----ATGCACTGGAAACTTAGGTAGTTG-ACCCTAAGCGTTATTTACACACTCATTTTTACCTTTCACACATTATTCTCAATTCATGGTCGTTGGATCGAATAAATTAAAAAAGATCAATTGACCAAAATTAATAAGAATGTGTCAGAGGTAAATA-GATGTGTGTGA--AAAGCACTACTAAAAGCACTTCTTTCCAGTTATGAACAACACATTTTCAATCAATTTAGATTTGGCAAAGTTTCACTTTTGTTTATGTATTTTCGATTACATCGAATTTGATACATGCGGTCTGCAAATTTTGTCAATTTAAGAATATCCGTCAACTTTTGTGAATTTCTTGTACGAAATCTGTTAAATTCATCATCGTACAAGAAATTCACATTGTTGATGAATATTCTTTGAATTGGAACTACTTTCTTACATCATGAGTCAAATTTGATGCAATCGAAAATACATGAATGAAAGTAGGTCAGTTTGTAGTCCAAAAGTAATTTGATTCAACTATTTAGTTCGGCT
>M.sieboldii_3/3
TGGACGTTCATCAATAAAGAAAAAGACTCTTATACTCCTGTATAAAATTACCACAAAGACTTGGT-GATTGTCTAAGAAAAACAGTTATGGGGTTTTTTTCACTGTATTCACCGCATTGATGCACCTTGTTGGT-----ATGCACTGGAAACTTAGGTAGTTG-ACCCTAAGCGTTATTTACATACTCATTTTTACCTTTCACATATTATTCTCAATTCGTGGTCGTTGGATCGAATAAATTAAAGAAGATCAATTGACCAAAATTAATAAGAATGTGTCAGAGATAAATA-GATGTGTGTGA--AAAGCACTACTAAAAGCACTTCTTTCCAATTATGAACAACACATTTTCAATCAATTTAGATTTGGCAAAGTTTCACTTTCGTTTATGTATTTTCGATTACATCGAATTTGATAAATGCGGTCTGCAAATTTTGTCAATTTAAGAATATCCGTCAACTTTTGTAAATTTCTTGTACGAAATCTGTTAAATTCATCATCGTACAAGAAATTCACATTGTTGATGAATATTCTTTGAATTGGAACTACTTTCTTACATCATGAGTCGAATTTGATGCAATCGAAAATACATGAATGAAAGTAGGTCAGTTTGTAGTCCAAAAGTAATTTGATTCAACTATTTAGTTCGGCT
>M.domestica_DQ535885
TGGACGTTCATCAATAAAGAAAAAGACTCTTATACTCCTGTATAAAATTACCACAAAGACTTGGT-GATTGTCTAAGAAAAACAGTTATGGGGTTTTTTTCACTGTATTCACCGCATTGATGCACCTTGTTGGT-----ATGCACTGGAAACTTAGGTAGTTG-ACCCTAAGCGTTATTTACATACTCATTTTTACCTTTCACATATTATTCTCAATTCATGGTCGTTGGATCGAATAAATTAAAGAAGATCAATTGACCAAAATTAATAAGAATGTGTCAGAGATAAATA-GATGTGTGTGA--AAAGCACTACTAAAAGCACTTCTTTCCAATTATGAACAACACATTTTCAATCAATTTAGATTTGGCAAAGTTTCACTTTCGTTTATGTATTTTCGATTACATCGAATTTGATAAATGCGGTCTGCAAATTTTGTCAATTTAAGAATATCCGTCAACTTTTGTAAATTTCTTGTACGAAATCTGTTAAATTCATCATCGTACAAGAAATTCACATTGTTGATGAATATTCTTTGAATTGGAACTACTTTCTTACATCATGAGTCAAATTTGATGCAATCGAAAATACATGAATGAAAGTAGGTCAGTTTGTAGTCCAAAAGTAATTTGATTCAACTATTTAGTTCGGCT
