# Supplementary material for: Molecular evolution of Adh and LEAFY and the phylogenetic utility of their introns in Pyrus (Rosaceae)
Source: BMC Evol Biol. 2011 Sep 14;11:255. doi: 10.1186/1471-2148-11-255 (PMC3182939; doi:10.1186/1471-2148-11-255)
Supplement: Additional file 7 — Alignment of LFY2int2 sequences from different plant taxa. [file 1471-2148-11-255-S7.txt]

>P.betulaefolia_1/3
GTGGGCCCATTTCCTGTAGTACAATTAAAGGCTAGTAGGCCGTATTAAATTTCACCGCAAATCTATATCTTTCAATCGAACTCAACATAAATATTATATTGTCGTGTTCATAGCGATTTTAGTTTTATAGTTTCTACGTAGGCCTGGTTTCGTTCATGTATTGCAAGTAGCATCGACATTGGTCCCTACAATTCGCAAATTACTGTAATTCAATGGCACCGGTCAAATTTTGTTGAATTCTTGTATGAAGTCTGTCAGTTTTACCCTTTTGTGCACCGTGCACATAACGATTTTGTACAAGGTATCAACGGAAGTTGAGGTTGAGGGGTGTCCTCGAGTTGGAACAATTTGCAATCTATATGGACTAAATTAGATGAAATTAAACGCAG--------GTCTTTGTGAAAGCCACATGGATTAAAAACGTGTTTCGGGTAAATAGCTCAGTATTTAGTCCAAATTTGATTCTACTAGTGATTTGAGTCCAATGATTCGATTATGATGTAATCAAATACGTGTTAAGAAAAA-TGTACACAATTATAATCTGACCGGATTTAAC
>P.betulaefolia_3/3
GTGGGCCCATTTCCTGTAGTACAATTAAAGGCTAGTAGGCCGTATTAAATTTCACCGCAAATCTATATCTTTCAATCGAACTCAACATAAATATTATATTGTCGTGTTCATGGCGATTTTAGTTTTATAGTTACTACGTAGGCCTGGTTTCGTTCATGTATTGCAAGTAGCATCGACATTGGTCCCTACAATTCGCAAATTACTGTAATTCAATGGCACCGGTCAAATTTTGTTGAATTCTTGTATGAAGTCTGTCAGTTTTACCCTTTTGTGTACCGTGCACATAACGATTTTGTACAAGGTATCAACGGAAGTTGAGGTTGAGGGGTGTCCTCGAGTTGGAACAATTTGCAATCTATATGGACTAAATTAGATGAAATTAAACGCAG--------GTCTTTGTGAAAGCCACATGGATTAAAAACGTGTTTCGGGTAAATAGCTCAGTATTTAGTCCAAATTTGATTCTACTAGTGATTTGAGTCCAATGATTCGATTATGATGTAATCAAATACGTGTTAAGAAAAA-TGTACACAATTATAATCTGACCGGATTTAAC
>P.betulaefolia_2/3
GTGGGCCCATTTCCTGTAGTACAATTAAAGGCTAGTAGGCCGTATTAAATTTCACCGCAAATCTATATCTTTCAATCGAACTCAACATAAATATTATATTGTCGTGTTCATAGCGATTTTAGTTTTATAGTTTCTACGTAGGCCTGGTTTCGTTCATGTATTGCAAGTAGCATCGACATTGGTCCCTACAATTCGCAAATTACTGTAATTCAATGGCACCGGTCAAATTTTGTTGAATTCTTGTATGAAGTCTGTCAGTTTTACCCTTTTGTGTACCGTGCACATAACGATTTTGTACAAGGTATCAACGGAAGTTGAGGTTGAGGGGTGTCCTCGAGTTGGAACAATTTGCAATCTATATGGACTAAATTAGATGAAATTAAACGCAG--------GTCTTTGTGAAAGCCACATGGATTAAAAACGTGTTTCGGGTAAATAGCTCAGTATTTAGTCCAAATTTGATTCTACTAGTGATTTGAGTCCAATGATTCGATTATGATGTAATCAAATACGTGTTAAGAAAAA-TGTACACAATTATAATCTGACCGGATTTAAC
>P.hopeinsis_3/3
GTGGGCCCATTTCCTGTAGTACAATTAAAGGCTAGTAGGCCGTATTAAATTTCACCGCAAATCTATATCTTTCAATCGAACTCAACATAAATATTATATTGTCGTGTTCATAGCGATTTTAGTTTTATAGTTTCTACGTAGGCCTGGTTTCGTTCATGTATTGCAAGTAGCATCGACATTGGTCCCTACAATTCGCAAATTACTGTAATTCAATGGCACCGGTCAAATTTTGTTGAATTCTTGTATGAAGTCTGTCAGTTTTACCCTTTTGTGTACCGTGCACATAACGATTTTGTACAAGGTATCAACGGAAGTTGAGGTTGAGGGGTGTCCTCGAGTTGGAACAATTTGCAGTCTATATGGACTAAATTAGATGAAATTAAACGCAG--------GTCTTTGTGAAAGCTACATGGATTAAAAACGTGTTTCGGGAAAATAGCTCAGTATTTAGTCCAAATTTGATTCTACTAGTGATTTGAGTCCAATGATTCGATTATGATGTAATCAAATACGTGTTAAGAAAAA-TGTACACAATTATAATCTGACCGGATTTAAC
>P.ussuriensis_Yaguang
GTGGGCCCATTTCCTGTAGTACAATTAAAGGCTAGTAGGCCTTATTAAATTTCACCGCAAATCTATATCTTTCAATCGAACTCAACATAAATATTATATTGTCGTGTTCATAGCGATTTTAGTTTTATAGTTTCTACGTAGGCCTGGTTTCGTTCATGTATTGCAAGTAGCATCGACATTGGTCCCTACAATTCGCAAATTACTGTAATTCAATGGCACCGGTCAAATTTTGTTGAATTCTTGTATGAAGTCTGTCAGTTTTACCCTTTTGTGTACCGTGCACATAACGATTTTGTACAAGGTATCAACGGAAGTTGAGGTTGAGGGGTGTCCTCGAGTTGGAACAATTTGCAATCTATATGGACTAAATTAGATGAAATTAAACGCAG--------GTCTTTGTGAAAGCTACATGGATTAAAAACGTGTTTCGGGTAAATAGCTCAGTATTTAGTCCAAATTTGATTCTACTAGTGATTTGAGTCCAATGATTCGATTATGATGTAATCAAATACGTGTTAAGAAAAA-TGTACACAATTATAATCTGACCGGATTTAAC
>P.phaeocarpa_2/2
GTGGGCCCATTTCCTGTAGTATAATTAAAGGCTAGTAGGCCTTATTAAATTTCACCGCAAATCTATATCTTTCAATCGAACTCAACATAAATATTATATTGTCGTGTTCATAGCGATTTTAGTTTTATAGTTTCTACGTAGGCCTGGTTTCGTTCATGTATTGCAAGTAGCATCGACATTGGTCCCTACAATTCGCAAATTACTGTAATTCAATGGCACCGGTCAAATTTTGTTGAATTCTTGTATGAAGTCTGTCAGTTTTACCCTTTTGTGTACCGTGCACATAACGATTTTGTACAAGGTATCAACGGAAGTTGAGGTTGAGGGGTGTCCTCGAGTTGGAACAATTTGCAATCTATATGGACTAAATTAGATGAAATTAAACGCAG--------GTCTTTGTGAAAGCTACATGGATTAAAAACGTGTTTCGGGTAAATAGCTCAGTATTTAGTCCAAATTTGATTCTACTAGTGATTTGAGTCCAATGATTTGATTATGATGTAATCAAATACGTGTTAAGAAAAA-TGTACACAATTATAATCTGACCGGATTTAAC
>P.elaeagrifolia_1/2
GTGGGCCCATTTCCTGTAGTACAATTAAAGGCTAGTAGGCCGTATTAAATTTCACCACAAATCTGTATCTTTTAATCGAACTCAATATAAATATTATATTGTCGCGTTCATAGCGATTTTAGTTTTATAGCTTCTACGTAGGCCTGGTTTCGTTCATGTATTGCAAGTAGCATCGACATTGGTCCCTACAATTCGCAAATTACTGCAATTCAATGGCACCGGTCAAATTTTGTTGAATTCTTGTATGAAGTCTGTCAGTTTTACCCTTTTGTGTACAGTGCACATAACGATTTTGTACAAGGTATCAACGGAAGTTGAGGTTGAGGGGTGTCCTCGAGTTGGAACAATTTGCAATCTACATGGACTAAATTAGATGAAATTAAACGCAG--------GTCTTTGTGAAAGCTACATGGATTAAAAATGTGTTTCGGGTAAATAGCTCAGTATTTAGTCCAAATTTGATTCTACTAATGATTTGCGTCTGATGATTCGATTATGATGTAATCAAATACGTGTTAAGAAAAA-TGTACGCAATTATAATCTGACCGGATTTAAC
>P.amygdaliformis
GTGGGCCCATTTCCTGTAGTACAATTAAAGGCTAGTAGGCCGTATTAAATTTCACCACAAATCTGTATCTTTTAATCGAACTCAATATAAATATTATATTGTCGCGTTCATAGCGATTTTAGTTTTATAGCTTCTACGTAGGCCTGGTTTCGTTCATGTATTGCAAGTAGCATCGACATTGGTCCCTACAATTCGCAAATTACTGCAATTCAATGGCACCGGTCAAATTTTGTTGAATTCTTGTATGAAGTCTGTCAGTTTTACCCTTTTGTGTACAGTGCACATAACGATTTTGTACAAGGTATCAACGGAAGTTGAGGTTGAGGGGTGTCCTCGAGTTGGAACAATTCGCAATCTACATGGACTAAATTAGATGAAATTAAACGCAG--------GTCTTTGTGAAAGCTACATGGATTAAAAATGTGTTTCGGGTAAATAGCTCAGTATTTAGTCCAAATTTGATTCTACTAATGATTTGCGTCTGATGATTCGATTATGATGTAATCAAATACGTGTTAAGAAAAA-TGTACGCAATTATAATCTGACCGGATTTAAC
>P.amygdaliformis
GTGGGCCCATTTCCTGTAGTACAATTAAAGGCTAGTAGGCCGTATTAAATTTCACCACAAATCTGTATCTTTTAATCGAACTCAATATAAATATTATATTGTCGCGTTCATAGCGATTTTAGTTTTATAGCTTCTACGTAGGCCTGGTTTCGTTCATGTATTGCAAGTAGCATCGACATTGGTCCCTACAATTCGCAAATTACTGCAATTCAATGGCACCGGTCAAATTTTGTTGAATTCTTGTATGAAGTCTGTCAGTTTTACCCTTTTGTGTACAGTGCACATAACGATTTTGTACAAGGTATCAACGGAAGTTGAGGTTGAGGGGTGTCCTCGAGTTGGAACAATTTGCAATCTACATGGACTAAATTAGATGAAATTAAACGCAG--------GTCTTTGTGAAAGCTACATGGATTAAAAATGTGTTTCGGGTAAATAGCTCAGTATTTAGTCCAAATTTGATTCTACTAATGATTTGCGTCTGATGATTCGATTATGATGTAATCAAATACGTGTTAAGAAAAA-TGTACGCAATTATAATCTGACCGGATTTAAC
>P.communis
GTGGGCCCATTTCCTGTAGTACAATTAAAGGCTAGTAGGCCGTATTAAATTTCACCACAAATCTATATCTTTCAATCGAACTCAATATAAATATTATATTGTCGCGTTCATAGCAATTTTAGTTATATAGTTTCTACGTAGGCCTGGTTTCGTTCATGTATTGCAAGTAGCATCGACATTGGTCCCTACAATTCGCAAATTACTGCAATTCAATGGCACCGGTCAAATTTTGTTGAATTCTTGTATGAAGTCTGTCAGTTTTACCCTTTTGTGTACCGTGCACATAACGA---------------------AAGTTGAGGTTGAGGGGTGTCCTCGAGTTGGAACAATTTGCAATCTACATGGACTAAATTAGATGAAATTAAACGCAG--------GTCTTTGTGAAAGCTACATGGATTAAAAACGTGTTTCGGGTAAATAGCTTAGTATTTAGTCCAAATTTTATTCTACTAATGATTTGAGTCTGATGATTCGATTATGATGTAATCAAATACGTGTTAAGAAAAA-TGTACGCAATTATAATCTGACCGGATTTAAC
>P.cossonii
GTGGGCCCATTTCCTGTAGTACAATTAAAGGCTAGTAGGCCGTATTAAATTTCACCACAAATCTATATCTTTCAATCGAACTCAACATAAATATTATATTGTCGCGTTCATAGCGATTTTAGTTTTATAGTTTCTACGTAGGCCTGGTTTCGTTCATGTATTGCAAGTAGCATCGACATTGGTCCCTACAATTCGCAAATTACTGTAATTCAATGGCACCGGTCAAATTTTGTTGAATTCTTGTATGAAGTCTGTCAGTTTTACCCTTTTGTGTACCGTGCACATAACGATTTTGTACAAGGTATCAACGGAAGTTGAGGTTGAGGGGTGTCCTCGAGTTGGAACAATTTGCAATCTACATGGACTAAATTAGATGAAATTAAACGCAG--------GTCTTTGTGAAAGCTACATGGATTAAAAACGTGTTTCGGGTATATAGCTCAGTATTTAGTCCAAATTTGATTCTACTAACGATTTGAGTCTGATAATTCGATTATGATGTAATCAAATACGTGTTAAGAAAAA-TGTACGCAATTATAATCTGACCGGATTTAAC
>P.sinkiangensis_Korlaxiangli_3/3
GTGGGCCCATTTCCTGTAGTACAATTAAAGGCCAGTAGGCCATATTAAATTTCACCACAAATCTATATCTTTCAATCGAACTCAACATAAATATTATATTGTCACGTTCATAGCGATTTTAGTTTTATAGTTTCTACATAGGCCTGGTTTCGTTCATGTATTGCAAGTAGCATCGACATTGGTCCCTACAATTCGCAAATTACTGTAATTCAATGGCACCGGTCAAATTTTGTTGAATTCTTGTATGAAGTCTGTCAGTTTTACCCTTTTGTGTACCGTGCACATAACGATTTTGTACAAGGTATCAACGGAAGTTGAGGTTGAGGGGTGTCCTCGAGTTGGAACAATTTGCAATCTACATGGACTAAATTAGATGAAATTAAACGCAG--------GTCTTTGTGAAAGCTACATGGATTAAAAACGTGTTTCGGGTAAATAGCTCAGTATTTAGTCCAAATTTGATTCTACTAATGATTTGAGTCTGATGATTCGATTATGGTGTAATCAAATACGTGTTAAGAAAAA-TGTACGCAATTATAATCTGACCGGATTTAAC
>P.xerophilla_1/4
GTGGGCCCATTTCCTGTAGTACAATTAAAGGCTAGTAGGCCGTATTAAATTTCACCACAAATCTATATCTTTCAATTGAACTCAACATAAATATTATATTGTCGCATTCATAGCGATTTTAGTTTTATAGTTTCTACGTAGGCCTGGTTTCGTTCATGTATTGCAAGTAGCATCGACATTGGTCCCTACAATTCGCAAATTACTGTAATTCAATGGCACCGGTCAAATTTTGTTGAATTCTTGTATGAAGTCTGTCAGTTTTACCCTTTTGTGTACCGTGCACATAACGATTTTGTACAAGGTATCAACGGAAGTTGAGGTTGAGGGGTGTCCTCGAGTTGGAACAATTTGCAATCTACATGGACTAAATTAGATGAAATTAAACGCAG--------GTCTTTGTGAAAACTACATGGATTAAAAACGTGTTTCGGGTAAATAGCTCAATATTTACTCCAAATTTGATTCTACTAGTGATTTGTGTCTGATGATTCGATTATGATGTAATCAAATATGTGTTAAGAAAAA-TGTACGCAATTATAATCTGACCGGATTTAAC
>P.xerophilla_2/4
GTGGGCCCATTTCCTGTAGTACAATTAAAGGCTAGTAGGCCGTATTAAATTTCAACACAAATATATATCTTTTAATCAAACTCAACATAAATATTAAATTGTCGCGTTCATAGCGATTTTAGTTCTATAGTATCTGCGTAGGCCTGGTTTCGTTCATGTATTGCAAGTAGCATCGACATTGGTCCCTACAATTCGCAAATTACTGTAATTCAATGGCACCGGTCAAATTTTGTTGAATTCTTGTATGAAGTCTGTCAGTTTTACCCTTTTGTGTACCGTGCACATAACGATTTTGTACAAGGTATCAACGGAAGTTGAGGTTGAGGGGTGTCCTCGAGTTGGAACAATTTGCAATCTACATGGACTAAATTAGATGAAATTAAACGCAG--------GTCTTTGTGAAAACTACATGGATTAAAAACGTGTTTCGGGTAAATAGCTCAATATTTAGTCCAAATTTGATTCTACTAGTGATTTGTGTCTGATGATTCGATTATGATGTAATCAAATATGTGTTAAGAAAAA-TGTACGCAATTATAATCTGACCGGATTTAAC
>P.xerophilla_3/4
GTGGGCCCATTTCCTGTAGTACAATTAAAGGCTAGTAGGCCGTATTAAATTTCAACACAAATATATATCTTTTAATCAAACTCAACATAAATATTAAATTGTCGCGTTCATAGCGATTTTAGTTCTATAGTATCTGCGTAGGCCTGGTTTCGTTCATGTATTGCAAGTAGCATCGACATTGGTCCCTACAATTCGCAAATTACTGTAATTCAATGGCACCGGTCAAATTTTGTTGAATTCTTGTATGAAGTCTGTCAGTTTTACCCTTTTGTGTACCGTGCACATAACGATTTTGTACAAGGTATCAACGGAAGTTGAGGTTGAGGGGTGTCCTCGAGTTGGAACAATTTGCAATCTACATGGACTAAATTAGATGAAATTAAACGCAG--------GTCTTTGTGAAAACTACATGGATTAAAAACGTGTTTCGGGTAAATAGCTCAATATTTACTCCAAATTTGATTCTACTAGTGATTTGTGTCTGATGATTCGATTATGATGTAATCAAATATGTGTTAAGAAAAA-TGTACGCAATTATAATCTGACCGGATTTAAC
>P.phaeocarpa_1/2
GTGGGCCCATTCCCTGTAGTACAATTAAAGGCTAGTAGGCCGTATTAAATTTCACCACAAATCTATATCTTTTAATCGAACTCAACATAAATATTAAATTGTCGCGTTCATAGTGATTTTAGTTCTATAGTTTCTGCGTAGGCCTGGTTTCGTTCATGTATTGCAAGTAGCATCGACATTGGTCCCTACAATTCGCAAATTACTGTAATTCAATGGCGCCGGTCAAATTTTGTTGAATTCTTGTAAGAAGTCTGTTAGTTTTACCCTTTTGTGTACCGTGCACATAACGATTTTGTACAAGGTATCAACGGAAGTTGAGGTTGAGGGGTGTCCTCGAGTTGGAACAATTTGCAATCTACATGGACTAAATTAGATGAAATTAAACGCAG--------GTCTTTGTGAAAGCTACATGGATTAAAAACGTGTTTCGGGTAAATAGCTCAGTATTTTGTCAAAATTTGATTCTACTAGTGATTTGTGTCCGATGATTCGATTATGATGTAATCAAATATGTGTTAAGAAAAA-TGTACGCAATTATAATCTGACCGGATTTAAC
>Yali_1/2
GTGGGCCCATTTCCTGTAGTACAATTAAAGGCTAGTAGGCCGTATTAAATTTCACCGCAAATCTATATCTTTCAATCGAACTCAACATAAATATTATATTGTCACGTTCATAGTGATTTTAGTTCTATAGTTTCTGCGTAGGCCTGGTTTCGTTCATGTATTGCAAGTAGCATCGACATTGGTCCCTACAATTCGCAAATTACTGTAATTCAATGGCACCGGTCAAATTTTGTTGAATTCTTGTAAGAAGTCTGTTAGTTTTACCCTTTTGTGTACCGTGCACATAACGATTTTGTACAAGGTATCAACGGAAGTTGAGGTTGAGGGGTGTCCTCGAGTTGGAACAATTTGCAATCTATATGGACTAAATTAGATGAAATTAAACGCAG--------GTCTTTGTGAAAGCTACATGGATTAAAAACGCGTTTCGGGTAAATAGCTCAGTATTTTGTCAAAATTTGATTCTATTAGTGATTTGTGTCCGATGATTCGATTATGATGTAATCAAAT--GTGTTAAGAAAAA-TGTACGCAATTATAATCTGACCGGATTTAAC
>P.calleryana_2/2
GTGGGCCCATTTCCTGTAGTACAATTAAAGGCTAGTAGGCCGTATTAAATTTCACCGCAAATCTATATCTTTCAATCGAACTCAACATAAATATTATATTGTCACGTTCATAGTGATTTTAGTTCTATAGTTTCTGCGTAGGCCTGGTTTCGTTCATGTATTGCAAGTAGCATCGACATTGGTCCCTACAATTCGCAAATTACTGTAATTCAATGGCACCGGTCAAATTTTGTTGAATTCTTGTAAGAAGTCTGTTAGTCTTACCCTTTTGTGTACCGTGCACATAACGATTTTGTACAAGGTATCAACGGAAGTTGAGGTTGAGGGGTGTCCTCGAGTTGGAACAATTTGCAATCTATATGGACTAAATTAGATGAAATTAAACGCAG--------GTCTTTGTGAAAGCTACATGGATTAAAAACGTGTTTCGGGTAAATAGCTCAGTATTTTGTCAAAATTTGATTCTATTAGTGATTTGTGTCCGATGATTCGATTATGATGTAATCAAAT--GTGTTAAGAAAAA-TGTACGCAATTATAATCTGACCGGATTTAAC
>Yali_2/2
GTGGGCCCATTTCCTGTAGTACAATTAAAGGCTAGTAGGCCGTATTAAATTTCACCGCAAATCTATATCTTTCAATCGAACTCAACATAAATATTATATTGTCACGTTCATAGTGATTTTAGTTCTATAGTTTCTGCGTAGGCCTGGTTTCGTTCATGTATTGCAAGTAGCATCGACATTGGTCCCTACAATTCGCAAATTACTGTAATTCAATGGCACCGGTCAAATTTTGTTGAATTCTTGTAAGAAGTCTGTTAGTTTTACCCTTTTGTGTACCGTGCACATAACGATTTTGTACAAGGTATCAACGGAAGTTGAGGTTGAGGGGTGTCCTCGAGTTGGAACAATTTGCAATCTATATGGACTAAATTAGATGAAATTAAACGCAG--------GTCTTTGTGAAAGCTACATGGATTAACAACGTGTTTCGGGTAAATAGCTCAGTATTTTGTCAAAATTTGATTCTATTAGTGATTTGTGTCCGATGATTCGATTATGATGTAATCAAAT--GTGTTAAGAAAAA-TGTACGCAATTATAATCTGACCGGATTTAAC
>P.sinkiangensis_Korlaxiangli_2/3
GTGGGCCCATTTCCTGTAGTACAATTAAAGGCTAGTAGGCCGTATTAAATTTCACCGCAAATCTATATCTTTCAATCGAACTCAACATAAATATTATATTGTCACGTTCATAGTGATTTTAGTTCTATAGTTTCTGCGTAGGCCTGGTTTCGTTCATGTATTGCAAGTAGCATCGACATTGGTCCCTACAATTCGCAAATTACTGTAATTCAATGGCACCGGTCAAATTTTGTTGAATTCTTGTAAGAAGTCTGTTAGTTTTACCCTTTTGTGTACCGTGCACATAACGATTTTGTACAAGGTATCAACGGAAGTTGAGGTTGAGGGGTGTCCTCGGGTTGGAACAATTTGCAATCTATATGGACTAAATTAGATGAAATTAAACGCAG--------GTCTTTGTGAAAGCTACATGGATTAAAAACGTGTTTCGGGTAAATAGCTCAGTATTTTGTCAAAATTTGATTCTATTAGTGATTTGTGTCCGATGATTCGATTATGATGTAATCAAAT--GTGTTAAGAAAAA-TGTACGCAATTATAATCTGACCGGATTTAAC
>Dangshansuli_2/2
GTGGGCCCATTTCCTGTAGTACAATTAAAGGCTAGTAGGCCGTATTAAATTTCACCGCAAATCTATATCTTTCAATCGAACTCAACATAAATATTATATTGTCACGTTCATAGTGATTTTAGTTCTATAGTTTCTGCGTAGGCCTGGTTTCGTTCATGTATTGCAAGTAGCATCGACATTGGTCCCTACAATTCGCAAATTACTGTAATTCAATGGCACCGGTCAAATTTTGTTGAATTCTTGTAAGAAGTCTGTTAGTTTTACCCTTTTGTGTACCGTGCACATAACGATTTTGTACAAGGTATCAACGGAAGTTGAGGTTGAGGGGTGTCCTCGAGTTGGAACAATTTGCAATCTATATGGACTAAATTAGATGAAATTAAACGCAG--------GTCTTTGTGAAAGCTACATGGATTAAAAACGTGTTTCGGGTAAATAGCTCAGTATTTTGTCAAAATTTGATTCTATTAGTGATTTGTGTCCGATGATTCGATTATGATGTAATCAAAT--GTGTTAAGAAAAA-TGTACGCAATTATAATCTGACCGGATTTAAC
>P.pashia1
GTGGGCCCATTTCCTGTAGTACAATTAAAGGCTAGTAGGCCGTATTAAATTTCATCACAAATCTTTATCCTTTAATCGAACTCAACATAAATATTAATTTGTCGCGTTCATAGCGATTTTAGTTCTATAGTATCTGCGTAGGCCTGGTTTCGTTCATGTATTACAAGTAGCATCGACATTGGTCCCTACAATTCGCAAATTACTGTAATTCAATGGCACCGGTCAAATTTTGTTGAATTCTTGTAAGAAGTCTGGTAGTTTTACCCTTTTGTGTACCGTGCACATAATGATTTTGTACAAGATATCAACGGAAGTTGAGGTTGAGGGGTGTCCTCGAGTTGGAACAATTTGCAATCTACATGGACTAAATTAGATGAAATTAAACGCAG--------GTCTTTGTGAAAGCTACATGGATTAAAAACGTGTTTCGGGTAAATAGCTCAGTATTTTGTCAAAATTTGATTCTACTAGTGATTTGAGTCCGATGATTCGATTATGATGTAATCAAATATGTGTTAAGAAAAA-TGTACGCAATTATAATCTGACCGGATTTAAC
>P.calleryana_1/2
GTGGGCCCATTTCCTGTAGTACAATTAAAGGCTAGTAGGCCGTATTAAATTTCATCACAAATCTTTATCTTTTAATCGAACTCAACATAAATATTAAATTGTCGCGTTCATAGCGATTTTAGTTCTATAGTATCTGCGTAGGCCTGGTTTCGTTCATGTATTACAAGTAGCATCGACATTGGTCCCTACAATTCGCAAATTACTGTAATTCAATGGCACCGGTCAAATTTTGTTGAATTCTTGTAAGAAGTCTGGTAGTTTTACCCTTTTGTGTACCGTGCACATAACGATTTTGTACAAGATATCAACGGAAGTTGAGGTTGAGGGGTGTCCTCGAGTTGGAACAATTTGCAATCTACATGGACTAAATTAGATGAAATTAAACGCAG--------GTCTTTGTGAAAGCTACATGGATTAAAAACGTGTTTCGGGTAAATAGCTCAGTATTTTGTCAAAATTTGATTCTACTAGTGATTTGAGTCCGATGATTCGATTATGATGTAATCAAATATGTGTTAAGAAAAA-TGTACGCAATTATAATCTGACCGGATTTAAC
>Dangshansuli_1/2
GTGGGCCCATTTCCTGTAGTACAATTAAAGGCTAGTAGGCCGTATTAAATTTCACCACAAATCTTTATCTTTTAATCGAACTCAACATAAATATTAAATTGTCGCGTTCATAGCGATTTTAGTTCTATAGTATCTGCGTAGGCCTGGTTTCGTTCATGTATTACAAGTAGCATCGACATTGGTCCCTACAATTCGCAAATTACTGTAATTCAATGGCACCGGTCAAATTTTGTCGAATTCTTGTAAGAAGTCTGGTAGTTTTACCCTTTTGTGTACCGTGCACATAACGATTTTGTACAAGATATCAACGGAAGTTGAGGTTGAGGGGTGTCCTCGAGTTGGAGCAATTTGCAATCTACATGGACTAAATTAGATGAAATTAAACGCAG--------GTCTTTGTGAAAGCTACATGGATTAAAAACGTGTTTCGGGTAAATAGCTCAGTATTTTGTCAAAATTTGATTCTACTAGTGATTTGAGTCCGATGATTCGATTATGATGTAATCAAATATGTGTTAAGAAAAA-TGTACGCAATTATAATCTGACCGGATTTAAC
>P.serrulata
GTGGGCCCATTTCCTGTAGTACAATTAAAGGCTAGTAGGCCGTATTAAATTTCACCACAAATCTTTATCTTTTAATCGAACTCAACATAAATATTAAATTGTCGCGTTCATAGCGATTTTAGTTCTATAGTATCTGCGTAGGCCTGGTTTCGTTCATGTATTACAAGTAGCATCGACATTGGTCCCTACAATTCGCAAATTACTGTAATTCAATGGCACCGGTCAAATTTTGTTGAATTCTTGTAAGAAGTCTGGTAGTTTTACCCTTTTGTGTACCGTGCACATAACGATTTTGTACAAGATATCAACGGAAGTTGAGGTTGAGGGGTGTCCTCGAGTTGGAACAATTTGCAATCTACATGGACTAAATTAGATGAAATTAAACGCAG--------GTCTTTGTGAAAGCTACATGGATTAAAAACGTGTTTCGGGTAAATAGCTCAGTATTTTGTCAAAATTTGATTCTACTAGTGATTTGAGTCCGATGATTCGATTATGATGTAATCAAATATGTGTTAAGAAAAA-TGTACGCAATTATACTCTGACCGGATTTAAC
>P.dimorphophylla_2/2
GTGGGCCCATTTCCTGTAGTACAATTAAAGGCTAGTAGGCCGTATTAAATTTCACCACAAATCTTTATCTTTTAATCGAACTCAACATAAATATTAAATTGTCGCGTTCATAGCGATTTTAGTTCTATAGTATCTGCGTAGGCCTGGTTTCGTACATGTATTACAAGTAGCATCGACATTGGTCCCTACAATTCGCAAATTACTGTAATTCAATGGCACCGGTCAAATTTTGTTGAATTCTTGTAAGAAGTCTGGTAGTTTTACCCTTTTGTGTACCGTGCACATAACGATTTTGTACAAGATATCAACGGAAGTTGAGGTTGAGGGGTGTCCTCGAGTTGGAACAATTTGCAATCTACATGGACTAAATTAGATGAAATTAAACGCAG--------GTCTTTGTGAAAGCTACATGGATTAAAAACGTGTTTCGGGTAAATAGCTCAGTATTTTGTCAAAATTTGATTCTACTAGTGATTTGAGTCCGATGATTCGATTATGATGTAATCAAATATGTGTTAAGAAAAA-TGTACGCAATTATAATCTGACCGGATTTAAC
>P.dimorphophylla_1/2
GTGGGCCCATTTCCTGTAGTACAATTAAAGGCTAGTAGGCCGTATTAAATTTCACCACAAATCTTTATCTTTTAATCGAACTCAACATAAATATTAAATTGTCGCGTTCATAGCGATTTTAGTTCTATAGTATCTGCGTAGGCCTGGTTTCGTTCATGTATTACAAGTAGCATCGACATTGGTCCCTACAATTCGCAAATTACTGTAATTCAATGGCACCGGTCAAATTTTGTTGAATTCTTGTAAGAAGTCTGGTAGTTTTACCCTTTTGTGTACCGTGCACATAACGATTTTGTACAAGATATCAACGGAAGTTGAGGTTGAGGGGTGTCCTCGAGTTGGAACAATTTGCAATCTACATGGACTAAATTAGATGAAATTAAACGCAG--------GTCTTTGTGAAAGCTACATGGATTAAAAACGTGTTTCGGGTAAATAGCTCAGTATTTTGTCAAAATTTGATTCTACTAGTGATTTGAGTCCGATGATTCGATTATGATGTAATCAAATATGTGTTAAGAAAAA-TGTACGCAATTATAATCTGACCGGATTTAAC
>P.pashia2
GTGGGCCCATTTCCTGTAGTACAATTAAAGGCTAGTAGGCCGTATTAAATTTCACCACAAATCTATATCTTTTAATCGAACTCAACATAAATATTATATTGTCGCGTTCATAGCAATTTTAGTTCTATAGTATCTGCGTAGGCCTGGTTTCGTTCATGTATTGCAAGTAGCATCGACATTGGTCCCTACAATTCGCAAATTACTGTAATTCAATGGCACCGGTCAAATTTTGTTGAATTCTTGTAAGAAGTCTGGTAGTTTTACCCTTTTGTGTACCGTGCACATAACGATTTTGTACAAGATATCAACGGAAGTTGAGGTTGAGGGGTGTCCTCGAGTTGGAACAATTTGCAATCTACATGGACTAAATTAGATGAAATTAAACGCAG--------GTCTTTGTGAAAGCTACATGGATTAAAAACGTGTTTCGGGTAAATAGCTCAGTATTTTGTCAAAATTTGATTCTACTAGTGATTTGAGTCCGATGATTCGATTATGATGTAATCAAATATGTGTTAAGAAAAA-TGTACGCAATTATAATCTGACCGGATTTAAC
>P.pyrifolia_Nijisseiki_2/2
GTGGGCCCATTTCCTGTAGTACAATTAAAGGCTAGTAGGCCGTATTAAATTTCACCACAAATCTATAACTTTTAATCGAACTCAACATAAATATTATATTGTCGCGTTCATAGCAATTTTAGTTCTATAGTATCTGCGTAGGCCTGGTTTCGTTCATGTATTGCAAGTAGCGTCGACATTGGTCCCTACAATTCGCAAATTACTGTAATTCAATGGCACCGGTCAAATTTTGTTGAATTCTTGTAAGAAGTCTGGTAGTTTTACCCTTTTGTGTACCGTGCACATAACGATTTTGTACAAGATATCAACGGAAGTTGAGGTTGAGGGGTGTCCTCGAGTTGGAACAATTTGCAATCTACATGGACTAAATTAGATGAAATTAAACGCAG--------GTCTTTGTGAAAGCTACATGGATTAAAAACGTGTTTCGGGTAAATAGCTCAGTATTTTGTCAAAATTTGATTCTACTAGTGATTTGAGTCCGATGATTCGATTATGATGTAATCAAATATGTGTTAAGAAAAA-TGTACGCAATTATAATCTGACCGGATTTAAC
>P.pyrifolia_Nijisseiki_1/2
GTGGGCCCATTTCCTGTAGTACAATTAAAGGCTAGTAGGCCGTATTAAATTTCACCACAAATCTATATCTTTTAATCGAACTCAACATAAATATTATATTGTCGCGTTCATAGCAATTTTAGTTCTATAGTATCTGCGTAGGCCTGGTTTCGTTCATGTATTGCAAGTAGCATCGACATTGGTCCCTACAATTCGCAAATTACTGTAATTCAATGGCACCGGTCAAATTTTGTTGAATTCTTGTAAGAAGTCTGGTAGTTTTACCCTTTTGTGTACCGTGCACATAACGATTTTGTACAAGATATCAACGGAAGTTGAGGTTGAGGGGTGTCCTCGAGTTGGAACAATTTGCAATCTACATGGACTAAATTAGATGAAATTAAACGCAG--------GTCTTTGTGAAAGCTACATGGATTAAAAACGTGTTTCGGGTAAATAGCTCAGTATTTTGTCAAAATTTGATTCTACTAGTGATTTGAGTCCGATGATTCGATTATGATGTAATCAAATATGTGTTAAGAAAAA-TGTACGCAATTATAATCTGACCGGATTTAAC
>P.sinkiangensis_Korlaxiangli_1/3
GTGGGCCCATTTCCTGTAGTACAATTAAAGGCTAGTAGGCCGTATTAAATTTCACCACAAATCTATATCTTTTAATCGAACTCAACATAAATATTATATTGTCGCGTTCATAGCAATTTTAGTTCTATAGTATCTGCGTAGGCCTGGTTTCGTTCATGTATTGCAAGTAGCATCGACATTGGTCCCTACAATTCGCAAATTACTGTAATTCAATGGCACCGGTCAAATTTTGTTGAATTCTTGTAAGAAGTCTGGTAGTTTTACCCTTTTGTGTACCGTGCACATAACGATTTTGTACAAGATATCAACGGAAGTTGAGGTTGAGGGGTGTCCTCGAGTTGGAACAATTTGCAATCTACATGGACTAAATTAGATGAAATTAAACGCAG--------GTCTTTGTGAAAGCTACATGGATTAAAAACGTGTTTCGGGTAAATAGCTCAGTATTTTGTCAAAATTTGATTCTACTAGTGATTTGAGTCCGATGATTCGATTATGATGTAATCAAATATGTGTTAAGAAAAA-TGTACGCAATTATAATCTGACCGGATTTAAC
>P.pyrifolia_Chojuro_2/2
GTGGGCCCATTTCCTGTAGTACAATTAAAGGCTAGTAGGCCGTATTAAATTTCACCACAAATCTATATCTTTTAATCGAACTCAACATAAATATTATATTGTCGCGTTCATAGCAATTTTAGTTCTATAGTATCTGCGTAGGCCTGGTTTCGTTCATGTATTGCAAGTAGCATCGACATTGGTCCCTACAATTCGCAAATTACTGTAATTCAATGGCACCGGTCAAATTTTGTTGAATTCTTGTAAGAAGTCTGGTAGTTTTACCCTTTTGTGTACCGTGCACATAACGATTTTGTACAAGATATCAACGGAAGTTGAGGTTGAGGGGTGTCCTCGAGTTGGAACAATTTGCAATCTACATGGACTAAATTAGATGAAATTAAACGCAG--------GTCTTTGTGAAAGCTACATGGATTAAAAACGTGTTTCGGGTAAATAGCTCAGTATTTTGTCAAAATTTGATTCTACTAGTGATTTGAGTCCGATGATTCGATTATGATGTAATCAAATATGTGTTAAGAAAAA-TGTACGCAATTATAATCTGACCGGATTTAAC
>P.pyrifolia_Chojuro_1/2
GTGGGCCCATTTCCTGTAGTACAATTAAAGGCTAGTAGGCCGTATTAAATTTCACCACAAATCTATATCTTTTAATCGAACTCAACATAAATATTATATTGTCGCGTTCATAGCAATTTTAGTTCTATAGTATCTGCGTAGGCCTGGTTTCGTTCATGTATTGCAAGTAGCATCGACATTGGTCCCTACAATTCGCAAATTACTGTAATTCAATGGCACCGGTCAAATTTTGTTGAATTCTTGTAAGAAGTCTGGTAGTTTTACCCTTTTGTGTACCGTGCACATAACGATTTTGTACAAGATATCAACAGAAGTTGAGGTTGAGGGGTGTCCTCGAGTTGGAACAATTTGCAATCTACATGGACTAAATTAGATGAAATTAAACGCAG--------GTCTTTGTGAAAGCTACATGGATTAAAAACGTGTTTCGGGTAAATAGCTCAGTATTTTGTCAAAATTTGATTCTACTAGTGATTTGAGTCCGATGATTCGATTATGATGTAATCAAATATGTGTTAAGAAAAA-TGTACGCAATTATAATCTGACCGGATTTAAC
>P.ussuriensis_Nanguoli_1/2
GTGGGCCCATTTCCTGTAGTACAATTAAAGGCTAGTAGGCCGTATTAAATTTCACCACAAATCTATATCTTTTAATCGAACTCAACATAAATATTATATTGTCGCATTCATAGCAATTTTAGTTCTATAGTATCTGCGTAGGCCTGGTTTCGTTCATGTATTGCAAGTAGCATCGACATTGGTCCCTACAATTCGCAAATTACTGTAATTCAATGGCACCGGTCAAATTTTGTTGAATTCTTGTAAGAAGTCTGGTAGTTTTACCCTTTTGTGTACCGTGCACATAACGATTTTGTACAAGATATCAACGGAAGTTGAGGTTGAGGGGTGTCCTCGAGTTGGAACAATTTGCAATCTACATGGACTAAATTAGATGAAATTAAACGCAG--------GTCTTTGTGAAAGCTACATGGATTAAAAACGTGTTTCGGGTAAATAGCTCAGTATTTTGTCAAAATTTGATTCTACTAGTGATTTGAGTCCGATGATTCGATTATGATGTAATCAAATATGTGTTAAGAAAAA-TGTACGCAATTATAATCTGACCGGATTTAAC
>P.hondoensis_2/3
GTGGGCCCATTTCCTGTAGTACAATTAAAGGCTAGTAGGCCGTATTAAATTTCACCACAAATCTATATCTTTTAATCGAACTCAACATAAATATTATATTGTCGCATTCATAGCAATTTTAGTTCTATAGTATCTGCGTAGGCCTGGTTTCGTTCATGTATTGCAAGTAGCATCGACATTGGTCCCTACAATTCGCAAATTACTGTAATTCAATGGCACCGGTCAAATTTTGTTGAATTCTTGTAAGAAGTCTGGTAGTTTTACCCTTTTGTGTACCGTGCACATAACGATTTTGTACAAGATATCAACGGAAGTTGAGGTTGAGGGGTGTCCTCGAGTTGGAACAATTTGCAATCTACATGGACTAAATTAGATGAAATTAAACGCAG--------GTCTTTGTGAAAGCTACATGGATTAAAAACGTGTTTCGGGTAAATAGCTCAGTATTTTGTCAAAATTTGATTCTACTAGTGATTTGAGTCCGATGATTCGATTATGATGTAATCAAATATGTGTTAAGAAAAA-TGTACGCAATTATAATCTGACCGGATTTAAC
>P.hondoensis_1/3
GTGGGCCCATTTCCTGTAGTACAATTAAAGGCTAGTAGGCCGTATTAAATTTCACCACAAATCTATATCTTTTAATCGAACTCAACATAAATATTATATTGTCGCATCCATAGCAATTTTAGTTCTATAGTATCTGCGTAGGCCTGGTTTCGTTCATGTATTGCAAGTAGCATCGACATTGGTCCCTACAATTCGCAAATTACTGTAATTCAATGGCACCGGTCAAATTTTGTTGAATTCTTGTAAGAAGTCTGGTAGTTTTACCCTTTTGTGTACCGTGCACATAACGATTTTGTACAAGATATCAACGGAAGTTGAGGTTGAGGGGTGTCCTCGAGTTGGAACAATTTGCAATCTACATGGACTAAATTAGATGAAATTAAACGCAG--------GTCTTTGTGAAAGCTACATGGATTAAAAACGTGTTTCGGGTAAATAGCTCAGTATTTTGTCAAAATTTGATTCTACTAGTGATTTGAGTCCGATGATTCGATTATGATGTAATCAAATATGTGTTAAGAAAAA-TGTACGCAATTATAATCTGACCGGATTTAAC
>P.ussuriensis_Nanguoli_2/2
GTGGGCCCATTTCCTGTAGTACAATTAAAGGCTAGTAGGCCGTATTAAATTTCACCACAAATATATATCTTTTAATCGAACTCAACATAAATGCTAAATTGTCGCGTTCATAGCGATTTTAGTTCTATAGTATCTGCGTAGGCTTGGTTTCGTTCATGTATTGCAAGTAGCATCGACATTGGTCCCTACAATACGCAAACTACTGTAATTCAATGGCACCGGTCAAATTTTGTTGAATTCTTGTAAGAAGTCTGTTAGTTTTACCCTTTTGTGTACCGTGCACATAATGATTTTGTACAAGGTATCAACGGAAGTTGAGGTTGAGGGCTGTCCTCGAGTTGGAACAATTTGCAATCTACATGGACTAAATTAGATGAAATTAAACGCAGTTACGCAGGTCTTTGTGAAAGCTACATGGATTAAAAACGTGTTTCGGGTAAATAGCTCAGTATTTTGTCAAAATTTGACTCTACTAGTGATTTGAGTCCGATGATTCGATTATGATGTAATCAAATATGTGTTAAGAAAAA-TGTACGCAATTATAATCTGACCGGATTTAAC
>P.hopeinsis_2/3
GTGGGCCCATTTCCTGTAGTACAATTAAAGGCTAGTAGGCCGTATTAAATTTCACCACGAATATATATCTTTTAATCGAACTCAACATAAATGCTAAATTGTCGCGCTCATAGCGATTTTAGTTCTATAGTATCTGCGTAGGCTTGGTTTCGTTCATGTATTGCAAGTAGCATCGACATTGGTCCCTACAATTCGCAAATTACTGTAATTCAATGGCACCGGTCAAATTTTGTTGAATTCTTGTAAGAAGTCTGTTAGTTTTACCCTTTTGTGTACCGTGCACATAATGATTTTGTACAAGGTATCAACGGAAGTTGAGGTTGAGGGCTGTCCTCGAGTTGGAACAATTTGCAATCTACATGGACTAAATTAGATGAAATTAAACGCAGTTACGCAGGTCTTTGTGAAAGCTACATGGATTAAAAACGTGTTTCGGGTAAATAGCTCAGTATTTTGTCAAAATTTGATTCTACTAGTGATTTGAGTCCGATGATTCGATTATGATGTAATCAAATATGTGTTAAGAAAAA-TGTACGCAATTATAATCTGACCGGATTTAAC
>P.hopeinsis_1/3
GTGGGCCCATTTCCTGTAGTACAATTAAAGGCTAGTAGGCCGTATTAAATTTCACCACAAATATATATCTTTTAATCGAACTCAACATAAATGCTAAATTGACGCGTTCATAGCGATTTTAGTTCTATAGTATCTGCGTAGGCTTGGTTTCGTTCATGTATTGCAAGTAGCATCGACATTGGTCCCTACAATTCGCAAATTACTGTAATTCAATGGCACCGGTCAAATTTTGTTGAATTCTTGTAAGAAGTCTGTTAGTTTTACCCTTTTGTGTACCGTGCACATAATGATTTTGTACAAGGTATCAACGGAAGTTGAGGTTGAGGGCTGTCCTCGAGTTGGAACAATTTGCAATCTACATGGACTAAATTAGATGAAATTAAACGCAGTTACGCAGGTCTTTGTGAAAGCTACATGGATTAAAAACGTGTTTCGGGTAAATAGCTCAGTATTTTGTCAAAATTTGATTCTACTAGTGATTTGAGTCCGATGATTCGATTATGATGTAATCAAATATGTGTTAAGAAAAA-TGTACGCAATTATAATCTGACCGGATTTAAC
>P.hondoensis_3/3
GTGGGCCCATTTCCTGTAGTACAATTAAAGGCTAGTAGGCCGTATTAAATTTCACCACAAATATATATCTTTTAATCGAACTCAACATAAATGCTAAATTGTCGCGTTCATAGCGATTTTAGTTCTATAGTATCTGCGTAGGCTTGGTTTCGTTCATGTATTGCAAGTAGCATCGACATTGGTCCCTACAATTCGCAAATTACTGTAATTCAATGGCACCGGTCAAATTTTGTTGAATTCTTGTAAGAAGTCTGTTAGTTTTACCCTTTTGTGTACCGTGCACATAATGATTTTGTACAAGGTATCAACGGAAGTTGAGGTTGAGGGCTGTCCTCGAGTTGGAACAATTTGCAATCTACATGGACTAAATTAGATGAAATTAAACGCAGTTACGCAGGTCTTTGTGAAAGCTACATGGATTAAAAACGTGTTTCGGGTAAATAGCTCAGTATTTTGTCAAAATTTGATTCTACTAGTGATTTGAGTCCGATGATTCGATTATGATGTAATCAAATATGTGTTAAGAAAAA-TGTACGCAATTATAATCTGACCGGATTTAAC
>P.ussuriensis_Jianbali
GTGGGCCCATTTCCTGTAGTACAATTAAAGGCTAGTAGGCCGTATTAAATTTCACCACAAATATATATCTTTTAATCGAACTCAACATAAATGCTAAATTGTCGCGTTCATAGCGATTTTAGTTCTATAGTATCTGCGTAGGCTTGGTTTCGTTCATGTATTGCAAGTAGCATCGACATTGGTCCCTACAATTCGCAAATTACTGTAATTCAATGGCACCGGTCAAATTTTGTTGAATTCTTGTAAGAAGTCTGTTAGTTTTACCCTTTTGTGTACCGTGCACATAATGATTTTGTACAAGGTATCAACGGAAGTTGAGGTTGAGGGCTGTCCTCGAGTTGGAACAATTTGCAATCTGCATGGACTAAATTAGATGAAATTAAACG--------CAGGCCTTTGTGAAAGCTACATAGATTAAAAACGTGTTTCGGCTAAATAGCTCAGTATTTAGTCCAAATTTGATTCTACTAGTAATTTGAGTCCGATGATTCGATTATGAAGTAATCAAATACGTGTTAAGAAAAA-TGTACGCAATTATAATCTGACCGGATTTAAC
>P.fauriei
GTGGGCCCATTTCCTGTAGTACAATTAAAGGCTAGTAGGCCGTATTAAATTTCACCACAAATCTATATCTTTTAATTGAACTCAACATAAATATTAAATTGTCGCGTTCATAGCAATTTTAGTTCTATAGTTTCTGCGTAGGCCTGGTTTCGTTCATGTATTGCAAGTAGCATCGACATTGGTCCCTACAATTCGCAAATTACTGTAATTCAATGGCACCGGTCAAATTTTGTTGAATTCTTGTAAGAAGTCTGTTAGTTTTACCCTTTTGTGTACCGTGCACATAATGATTTTGTACAAGGTATCAACGGAAGTTGAGGTTGAGGGCTGTCCTCGAGTTGGAACAATTTGCAATCTACATGGACTAAATTAGATGAAATTAAACGCAG--------GTCTTTGTGAAAACTACATGGATTAAAAACGTGTTTCGGGTAAATAGCTCAATATTTAGTCCAAATTTGATTCTACTA-TGATTTGAGTCTGATGTTTCGATTATGATGTAATCAAATACGTGTTAAGAAAAA-TGTACGCAATTATAATCTGACCGGATTTAAC
>P.xerophilla_4/4
GTGGGCCCATTTCCTGTAGTACAATTAAAGGCTAGTAGGCCGTATTAAATTTCACCACAAATATATATCTTTTAATCGAACTCAACATAAATATTAAATTGTCGCGTTCATAGCGATTTTAGTTCTATAGTATCTGCGTAGGCCTGGTTTCGTTCATGTATTGCAAGTAGCATCGACATTGGTCCCTACAATTCGCAAATTACTGTAATTCAATGGCACCGGTCAAATTTTGTTGAATTCTTGTAAGAAGTCTGCTAGTTTTACCCTTTTGTGTACCGTGCACATAATGATTTTGTACAAGGTATCAACGGAAGTTGAGGTGGAGGGGTGTCCTCGAGTTGGAACAATTTGCAATCTACATGGACTAAATTAGATGAAATTAAACGCAG--------GTCTTTGTGAAAACTACATGGATTAAAAACGTGTTTCGGGTAAATAGCTCAATATTTAGTCCAAATTTGATTCTACTAATGATTTGAGTCTGATGATTCGATTATGATGTAATCAAATACGTGTTAAGAAAA--TGTATGCAGTTATAATCTGACCAGATTTAAC
>M.sieboldii_2/2
GTGGGCCCATTTCCTGTAGTACAATTAAAGGCTAGTAGGCCGTATTAAATTTCACCACAAATCTATATCTTTTAATCGAACTCAACATAAATATTAAATTGTCGCGTCCATAGCGGTTTTAGTTCTATAGTTTCCGTAGAGGCCTAGTTTCGTTCACGTATTGCAG--AGCATCGACGTTGGTCCCTACAATTTGCAAATTACTGTAATTCAATGGCACCGGTCAAATTTTGTTGAATTCTTGTATGAAGTCTGTTAAATTTACCCTTTTGTGTACCGTGCACATAACGATTTGGTACAAGGTATTAACGGAAGCTGAGGTTGAGGGGTGTCCTCGAGTTGGAACAATTTGCAATCTACATGGACTGAATTAGATGAAATTAAACGCAG--------GTCTTTGTGAAAACTACATGGATTAAAAACGTGTTTCGGGTAAATAGCTCAGTATTTAGTCCAAATTTGATTCTACTAGTGATTTGAGTCCGATGATTCGATTATGATGTGATCAAATACGTGTTAAGAAAAAATGTACGCAATTATAATCTGACCGGATTTAAC
>M.sieboldii_1/2
GTGGGCCCATTTCCTGTAGTACAATTAAAGGCTAGTAGGCCGTATTAAATTTCACCACAAATCTATATCTTTTAATCGAACTCAACATAAATATTAAATTGTCGCGTCCATAGCGGTTTTAGTTCTATAGTTTCAGTAGAGGCCTAGTTTCGTTCACGTATTGCAG--AGCATCGACGTTGGTCCCTACAATTTGCAAATTACTGTAATTCAATGGCACCGGTCAAATTTTGTTGAATTCTTGTATGAAGTCTGTTAAATTTACCCTTTTGTGTACCGTGCACATAACGATTTGGTACAAGGTATTAACGGAAGCTGAGGTTGAGGGGTGTCCTCGAGTTGGAACAATTTGCAATCTACATGGACTGAATTAGATGAAATTAAACGCAG--------GTCTTTGTGAAAACTACATGGATTAAAAACGTGTTTCGGGTAAATAGCTCAGTATTTAGTCCAAATTTGATTCTACTAGTGATTTGAGTCCGATGATTCGATTATGATGTAATCAAATACGTGTTAAGAAAAAATGTACGCAATTATAATCTGACCGGATTTAAC
>M.domestica_DQ535886
GTGGGCCCATTTCCTGTAGTACAATTAAAGGCTAGTAGGCCGTATTAAATTTCACCACAAATCTATATCTTTTAATCGAACTCAACATAAATATTAAATTGTCGCGTCCATAGCGGTTTTAGTTCTATAGTTTCCGTAGAGGCCTAGTTTCGTTCACGTATTGCAG--AGCATCGACGTTGGTCCCTACAATTTGCAAATTACTGTAATTCAATGGCACCGGTCAAATTTTGTTGAATTCTTGTATGAAGTCTGTCAAATTTACCCTTTTGTGTACCGTGCACATAACGATTTGGTACAAGGTATTAACGGAAGCTGAGGTTGAGGGGTGTCCTCGAGTTGGAACAATTTGCAATCTACATGGACTGAATTAGATGAAATTAAACGCAG--------GTCTTTGTGAAAACTACATGGATTAAAAACGTGTTTCGGGTAAATAGCTCAGTATTTAGTCTAAATTTGATTCTACTAGTGATTTGAGTCCGATGATTCGATTATGATGTAATCAAATACGTGGTAAGAAAAAATGTACGCAATTATAATCTGACCGGATTTAAC
